# Supplementary material for: Psychosocial Factors Involved in Genetic Testing for Rare Diseases: A Scoping Review
Source: Genes (Basel). 2025 May 22;16(6):614. doi: 10.3390/genes16060614 (PMC12192535; doi:10.3390/genes16060614)
Supplement: Supplementary file 1 [file genes-16-00614-s001.zip]

Archive with 1 entries (1 files):
- genes-3616401-supplementary.xlsx
