# Supplementary material for: Psychosocial Factors Involved in Genetic Testing for Rare Diseases: A Scoping Review
Source: Genes (Basel). 2025 May 22;16(6):614. doi: 10.3390/genes16060614 (PMC12192535; doi:10.3390/genes16060614)
Supplement: Supplementary file 1 [file genes-16-00614-s001.zip › genes-3616401-supplementary.xlsx]

## Sheet: ALL
Title	Year	Authors	Journal	PMID	Country of origin	Methodology	Detailed Disease Category	Interventional vs. Non-interventional	Study objective	Approach	Measures/ tools/ questionnaires	Cross-sectional or longitudinal?	Prospective or retrospective or theoretical	Testing type	Participants (n)	Age	Inclusion criteria	Key takeaways	Codes & Themes	Promoters & barriers: Themes	TPB: Themes	Lifespan Development
Parent decision-making around the genetic testing of children for germline TP53 mutations	2015	Alderfer et al.	Cancer	PMID: 25223899	USA	Qualitative	Li-Fraumeni Syndrome (TP53 Mutation)	Non-interventional	Examined decision making among families with children eligible for TP53 mutation screening	Qualitative study using inductive content coding. Interviews were analyzed to describe decision-making styles and perceived advantages and disadvantages of TP53 testing	Qualitative interview guide was developed	Cross-sectional	Prospective	Diagnostic (n=144 families) and predictive (n=28 families)	46 parents (39 families)	Range: 29-68 years Mean: 44.5 years (7.86)	English speaking, offered TP53 testing, age < 22 years	Researchers identified three distinct decision-making styles: - Automatic decisions (44%) involved quick, confident choices due to a clear perceived benefit—all participants in this group pursued testing - Considered decisions (49%) involved weighing pros and cons, but participants still found the choice straightforward—77% opted for testing. - Deliberated decisions (6%) were the most difficult, …	In regard to advantages of testing - 5 themes emerged 1) promoting health of the child 2) satisfying the "need to know" 3) understanding why cancer(s) occured in the family 4) suggesting whether other family members are at risk 5) benefiting others through research . In regard to disadvantages of testing two themes emerged 1) psych/soc concert 2) threats to privacy	Actionable results; Emotional relief; Altruism; Patient empowerment; Fears of stigmatization or discrimination; Psychological distress while awaiting results	Ending diagnostic odyssey, Actionable information, Psychosocial burden, Healthcare discrimination, Family history, Altruism, Social stigma	Pediatric; Guardian making decision for their child
"Suddenly Having two Positive People who are Carriers is a Whole New Thing" - Experiences of Couples Both Identified as Carriers of Cystic Fibrosis Through a Population-Based Carrier Screening Program in Australia.	2015	Ioannou et al.	J Genetic Counseling	PMID: 25925605	Australia	Qualitative	Prenatal and Reproductive Genetics; Cystic Fibrosis	Non-interventional	Decision-Making and psych/soc impact	Qualitative semi-structured interviews	Semi-structured interview guide- open-ended interview that discussed how the couples were first given the choice to undergo carrier screening, why they wanted to have GT, their experience with GT, the results from their GT, how their results impacted their reproductive decisions influenced by screening, and if they decided to inform family members of their results	Cross-sectional	Prospective	Carrier screening (n=9) ; Diagnostic testing (n=6)	16 participants: 9 interviews were conducted. This included 7 couple interviews and 2 individual interviews (where the male partner declined to participate). The females from 6 of the 9 couples interviewed were pregnant when they were offered genetic screening.	Not reported	Couples who both received positive CF carrier results through the Victorian Clinical Genetics Services population-based CF carrier screening program in Australia between January 2006 and December 2010	- Most of the couples were offered CF screening by their obstetrician many of whom were pregnant at the time of screening. - Most of the participants had never heard of CF or knew very little about it before undergoing screening. - All of the couples who were pregnant at the time of screening chose to have prenatal diagnosis to determine the CF status of the fetus. All participants shared their c…	Four major themes were identified: 1) Offer of screening 2) Testing for CF carrier status 3) Future outcomes of screening 4) Concerns with regard to CF carrier screening program	Personal/ family history; Altruism; Understanding of genetic testing; Patient empowerment; Women's Age; Cost; Psychological distress while awaiting results; Access and financial barriers; Limited understanding of results	Actionable information, Family history, Reproductive decision making, Informed choice, Logistical barriers	Prenatal
Attitudes Toward Pre-implantation Genetic Diagnosis (PGD) for Genetic Disorders Among Potential Users in Malaysia.	2015	Olesen et al.	Science & Engineering Ethics	PMID: 25724710	Malaysia	Qualitative	Prenatal and Reproductive Genetics; Rare- unspecified	Non-interventional	Decision-Making	Qualitative study using in-depth interviews	-Semi-structured questionnaires t to gather information on participants': knowledge of preimplantation genetic diagnosis, attitudes toward PGD, and decision-making related to PGD	Cross-sectional	Prospective	Diagnostic testing	7 potential PDG users (4 mothers of children with genetic disorders and 3 individuals with genetic disorders themselves)	Not reported	- Potential PGD users: This included individuals who had or whose children had a genetic disease and desired to have another child free of that genetic disease.	-Potential Malaysian PGD users were generally supportive of PGD for medical purposes but expressed caution. They often related their views to their personal experiences. -Participants' views on PGD were strongly influenced by their personal experiences with genetic diseases, shaping their beliefs about its appropriateness for themselves and others. - Some participants felt that using PGD was "pla…	Three major themes arose from the study 1) Use of pre-implantation testing is an attempt to 'play God' 2) Parents can use PGD testing as a tool to optimize life for their children 3) The right to make decisions based on available choices	Actionable results; Personal/ family history; Emotional relief; Altruism; Fears of stigmatization/ discrimination	Actionable information, Family history, Reproductive decision making	Preconception
Was it worth it? Patients' perspectives on the perceived value of genomic-based individualized medicine	2016	Halverson et al.	J Community Genetics	PMID: 26860291	USA	Qualitative	Rare- unspecified	Non-interventional	Attitudes and Preferences	Interviews conducted at multiple points in the genomic sequencing process: Before the initial genetic counseling session, after the genetic counseling session, while awaiting results, and after the return of results	Semi-structured, qualitative interviews to assess patients' understanding of the sequencing process, their hopes and concerns regarding potential outcomes, and their attitudes toward receiving results. 37 cases were interviewed in oncology and rare disease cases.	Longitudinal	Prospective	Diagnostic testing	39 cases, each representing at least one interview, with some participants completing up to three interviews - Total interviews conducted: 68 Two patient cohorts: - Oncology: 19 cases (32 interviews) - Dx Odyssey: 20 cases (36 interviews)	Oncology: 29-67 years old Diagnostic Odyssey: 20 months - 45 years old --Family members were sometimes interviewed when the patient (proband) was unable to consent or participate due to age or cognitive limitations.	Patients receiving genomic sequencing for cancer patients who have exhausted previous therapies and for "diagnostic odyssey" patients with suspected genetic conditions that have not yet been diagnose	- Patients reported that undergoing genomic sequencing was worthwhile, regardless of whether the results were clinically actionable (meaning they provided information that could directly change diagnosis or treatment). There was no difference in the attitudes towards GT between the cancer patients and the diagnostic odyssey patients. - Patients found value in the experience beyond the potential f…	Three major themes emerged from the study: 1) personal utility (knowing allows individuals to make more informed decisions) 2) "doing one's part" 3) legitimation - placing a name to an individual's pain/suffering and finding closure	Actionable results; Emotional relief; Altruism; Patient empowerment	Ending diagnostic odyssey, Actionable information, Altruism	Adult; personal health
Next-generation sequencing in clinical practice: from the patients’ preferences to the informed consent process	2016	Pélissier et al.	Public Health	PMID: 27112378	France	Qualitative	Rare- unspecified	Non-interventional	Attitudes and Preferences	Qualitative study that used a four-step validation process to develop the DCE	Literature Review (explored research on NGS, patient preferences for genetic testing results, and informed consent procedures), 2 Focus Groups (Involved scientists, healthcare providers and a social worker to discuss experiences, current research, the study context), pretest (15 families to confirm the relevance of the selected attributes and levels and adjust the questionnaire wording), final qu…	Cross-sectional	Prospective	Predictive testing; Carrier testing	15 families	Not reported	- Parents of children suffering from rare diseases with development disorders who could benefit from NGS. - Located in France	-The development of the DCE will help determine how families perceive/ value genetic information and the different aspects of communicating their results. - The emergence of incidental and uncertain findings raises ethical questions about how to obtain informed consent from patients. - Patients and families may consider factors beyond clinical utility when making decisions about genetic testing. …	Six themes were reported 1) uncertain results (related to the specific disease) 2) communication of incidental results (not related to the specific disease) 3) timeframe for which results are analyzed (later vs never, automatically or at request) 4) identification of the person who makes the decision to relay the results (parents, geneticists, ethics committee) 5) the accompaniment of patients 6)…	Actionable results; Psychological distress while awaiting results; Limited understanding of results, cost	Actionable information, Informed choice, Logistical barriers	pediatric
Women's knowledge and use of prenatal screening tests.	2016	Seven et al.	J Clinical Nursing	PMID: 27487389	Turkey	Quantitative	Prenatal and Reproductive Genetics	Non-interventional	Decision-Making & rate of use	Quantitative cross-sectional survey	Two questionnaires developed by the researchers: - Participant Information Form covering participant and partner demographics, obstetric history, prenatal genetic screening history (double or triple test), and reasons for accepting or declining the test. -Knowledge Assessment Form assessing knowledge of double and triple tests, timing, results, and further examinations based on results. 1 point w…	Cross-sectional	Prospective	Predictive testing	274 pregnant women	Mean age of women: 29.93 years; SD: 6.81 years	Pregnant women over 20 weeks gestation seeking prenatal care	- Only 36.1% of the pregnant women participating in the study had undergone prenatal screening using either the double or triple test, even though these tests are routinely offered and free to all pregnant women in Turkey. - The pregnant women in the study demonstrated a low level of knowledge about prenatal screening tests, as evidenced by a mean score of 3.43 out of 10 on the knowledge assessme…	Positive personal/ family history; Understanding of genetic testing	Personal/ family history; Understanding of genetic testing	Family history, Informed choice	Prenatal
Attitudes Towards Prenatal Genetic Counseling, Prenatal Genetic Testing, and Termination of Pregnancy among Southeast and East Asian Women in the United States	2017	Tsai et al.	J Genetic Counseling	PMID: 28251433	USA	Qualitative	Prenatal and Reproductive Genetics	Non-interventional	Attitudes and Preferences	Qualitative study using semi-structured telephone interviews	Semi-structured telephone interviews using an interview guide covering: - Demographic questions - A series of four short vignettes: 1. Discovery of an ultrasound abnormality during a routine obstetric appointment. 2. Referral to a prenatal genetic counselor. 3. A prenatal genetic counseling appointment with a discussion of genetic testing options. 4. Discussion of positive genetic testing results…	Cross-sectional	Prospective	Genetic testing in a hypothetical scenario	23 participants	- Median age: 29 years - Range: 22–70 years	- English speakers. - Age 18 or older. - Members of an Asian cultural organization at the school, local, or national level. - Claimed Southeast or East Asian ancestry.	- Participants expressed diverse expectations for genetic counselors (52%) preferring non directive counseling, 39% favoring a directive approach). 10 out of 23 participants expressed approval of the nondirective approach, emphasizing the counselor's role as an information provider. 8 participants believed the patient in the vignette might anticipate recommendations due to cultural norms that pla…	Four themes emerged: 1) varied expectations for genetic counselors 2) evaluated risk/benefits in regard to genetic testing 3) diverse perspectives regarding termination for lethal/non-lethal genetic disorders 4) cultural influence on the decision to test or terminate, lack of resources, shame, stigma, and family pressure	Understanding of genetic testing; Patient empowerment; Fears of stigmatization or discrimination; Psychological distress while awaiting results; Access and financial barriers; Limited understanding of results	Ending diagnostic odyssey, Reproductive decision making, Logistical barriers	Prenatal
Prospective Evaluation of Predictive DNA Testing for Huntington's Disease in a Large German Center	2017	Ibisler et al.	J Genetic Counseling	PMID: 28361381	Germany	Mixed Methods	Huntington's Disease	Non-interventional	Decision-Making & experiences following their decision	Questionnaires and telephone interviews at three points: during/after initial counseling (sociodemographic data), weeks after counseling (information about the decision-making process, attitudes and experiences through qual and quant questions), and 12-15 months later (telephone interview)	Researcher developed questionnaire/ interview	Longitudinal	Prospective	Predictive testing	72 (completed at least one phase)	mean= 33 years old	Individuals with a positive family history of HD and 18 + years old, willing and capable of giving informed consent	- 71 out of 72 of the participants in the study completed an evaluation questionnaire 4–6 weeks after their initial genetic counseling session. All 71 reported that the information provided during the session was easy to understand. - 70 out of 72 of the participants in the study completed a second evaluation questionnaire approximately one year after the initial genetic counseling session. - 68 …	1) positive emotional state 2) positive reactions when informing others 3) Lack of regret after predictive testing 4) Conveying information to children and family planning	Personal/ family history; Understanding of genetic testing	Actionable information, Family history, Reproductive decision making, Informed choice	Adult; personal health
Informed decision making and psychosocial outcomes in pregnant and nonpregnant women offered population fragile X carrier screening	2017	Metcalfe et al.	Genetics in Medicine	PMID: 28661491	Australia	Quantitative	Prenatal and Reproductive Genetics; Fragile-X disease	INTERVENTIONAL	Decision-Making; Psychosocial impact	Two self-report questionnaires: Q1 was administered at the time participants decided whether or not to undergo fragile X syndrome (FXS) carrier screening. Q2 was administered one month later or after test results were returned.	- Two self-report questionnaires (Q1 and Q2) that included validated scales and measures assessing: - Knowledge about FXS (using a study-specific scale) - Attitudes towards FXS carrier screening - Deliberation about the decision to undergo screening - Depression, Anxiety, and Stress (using the Depression Anxiety Stress Scale (DASS) and the Spielberger State-Trait Anxiety Inventory (STAI)) - Decis…	Longitudinal	Prospective	Carrier screening	Returned Q1 = 961 [551 nonpregnant; 410 pregnant] - Accepted test = 756 [458 nonpregnant; 298 pregnant] - Actively declined test = 205 [93 nonpregnant; 112 pregnant] Returned Q2 = 858[491 nonpregnant; 367 pregnant]	Average age: Non-pregnant- 36.2 years old. Pregnant- 32.8 years old	- Either not pregnant or up to 13 weeks pregnant.	- 83.1% of recruited women returned the initial questionnaire. Of those, 70.6% of non-pregnant and 58.8% of pregnant women chose to undergo FXS carrier screening. Informed choice was high in both groups (77.4% and 72.9%, respectively) - Measures of depression, stress, and anxiety were similar to population norms for approximately 85% of the women. Decisional conflict and regret were generally low…	Positive personal/ family history; Understanding of genetic testing; Psychological distress for people who have not received results yet, Fears of stigmatization or discrimination	Personal/ family history; Understanding of genetic testing; Fears of stigmatization/ discrimination; Psychological distress while awaiting results	No perceived benefit, Family history, Reproductive decision making, Informed choice	Prenatal AND preconception
Views of rare disease participants in a UK whole-genome sequencing study towards secondary findings: A qualitative study	2018	Mackley et al.	Eur J Human Genetics	PMID: 29440777	United Kingdom	Qualitative	Rare- unspecified	Non-interventional	Decision-Making	Qualitative- Semi-structured interviews	Researcher developed: interview guide which explored- participant understanding of genetic testing, their attitudes and experiences related to secondary findings in genome sequencing, and the factors that influenced their decision-making regarding secondary findings	Cross-sectional	Prospective	Diagnostic testing	16 participants- 12 families	- Under 20: 1 participant (6%) - 20–50: 9 participants (56%) - 50–70: 5 participants (31%) - Over 70: 1 participant (6%)	- Adult participants (18 years or older, including parents) enrolled in genome sequencing studies who consented to be contacted	- Ending the diagnostic odyssey and seeking an answer and desire for control - participants demonstrated a high level of understanding of genetic testing and had pragmatic views toward secondary findings. - Many participants were content not knowing secondary findings, prioritizing their primary condition and expressing trust in healthcare providers to manage genetic information. - Participants e…	Study findings identified four themes 1) experiences informed motivation and understanding 2) the value of secondary findings 3) how secondary findings are relayed - who, when 4) systemic influences - health care systems and professionals	Actionable results; Emotional relief; Altruism; Understanding of genetic testing; Patient empowerment; Psychological distress while awaiting results	Ending diagnostic odyssey, Actionable information, Psychosocial burden, Family history, Informed choice	Adult; personal health AND Pediatrics; Guardian making decision for their child
Offering pregnant women different levels of genetic information from prenatal chromosome microarray: a prospective study.	2018	Halliday et al.	Eur J Human Genetics	PMID: 29410473	Australia	Quantitative	Prenatal and Reproductive Genetics	Non-interventional	Attitudes and Preferences (NEW); Decision making	Quantitative Study. 2 self-administered surveys were used in the study.	Survey 1 was completed by the women before the procedure (decisional conflict, STAI- trait anxiety, STAI- state anxiety, intolerance of uncertainty, life orientation test, perceived likelihood of carrying a child with a genetic abnormality)- all scored numerically. Survey 2 was sent to the women approximately 10 days after they received their microarray results (Brief Resilience Scale, STAI- Stat…	Longitudinal	Prospective	Diagnostic testing	111 participants- 66 opted for the extended analysis and 45 chose the targeted analysis	<30 years- 6 (targeted analysis) 8 (Extended) 30–34 years 10 (targeted analysis) 13 (Extended) 35+ years 29 (targeted analysis) 45 (Extended)	- English-speaking pregnant women. - Scheduled for CVS or amniocentesis - Reasons for procedure included: Increased risk on prenatal screening tests (maternal serum or NIPT), Advanced maternal age (≥37 years) without any prior screening risk, Maternal request (e.g., twin pregnancy or IVF), Family history of a Mendelian disorder. Eligible participants also needed sufficient time (2-3 days) between…	- When given the choice between receiving extended information (including variants of uncertain significance) or targeted information (clinically significant findings only), 59.5% of participants opted for extended analysis while 40.5% chose targeted analysis. - A significantly higher proportion of women who chose extended analysis had prenatal diagnosis solely due to being 37 years or older comp…	Woman's age	Woman's age	Informed choice	Prenatal
Identifying Factors Underlying the Decision for Sickle Cell Carrier Screening Among African Americans Within Middle Reproductive Age.	2018	Mayo-Gamble et al.	J Genetic Counseling	PMID: 29574538	USA	Quantitative	Sickle Cell Disease	Non-interventional	Decision-Making	Cross-sectional survey study	- Cross-sectional survey questionnaire that measured: Socio-demographics, Reasoned Action Approach (RAA) (Attitude, perceived norm, and perceived behavioral control related to requesting SCT screening from a doctor, and individual's readiness to request SCT screening from their doctor in the next 12 month), Extended Parallel Process Model (EPPM) (Perceived threat and response efficacy of SCT scre…	Cross-sectional	Prospective	Carrier screening	300	Mean- 27.8 years old. SD- 5.2 years	- 18-35 years old. - Self-identified as Black/African American - Unaware of SCT status	- African Americans within middle reproductive age have slightly positive intentions towards SCT screening. The average intention score was 1 on a scale ranging from -3 to 3, indicating a slightly positive inclination towards getting screened for SCT - Perceived behavioral control emerged as the strongest predictor of intention to request SCT screening. - Age, education level, screening knowledge…	Positive personal/ family history; understanding of genetic testing	Personal/ family history; Understanding of genetic testing	No perceived benefit, Healthcare discrimination, Social stigma, Informed choice, Logistical barriers	Adult; personal health
Perspectives on Genetic Testing and Return of Results from the First Cohort of Pre Symptomatically Tested Individuals At Risk of Huntington Disease.	2018	Stuttgen et al.	J Genetic Counseling	PMID: 29967967	USA	Qualitative	Huntington's Disease	Non-interventional	Attitudes and Preferences	Qualitative study using semi-structured interviews	Open-ended questions. First part asked participants about their HD testing experience, reasons for testing, communication of results, and psychosocial impact of testing. Second section asked about hypothetical decisions regarding: importance of autonomy in deciding whether to undergo HD testing, the necessity of a HD testing protocol. acceptability of physician-ordered HD testing without a formal…	Cross-sectional	Retrospective	Predictive testing	Total Participants: 39 individuals Genetic Status: - Tested positive for an expanded HD repeat: 15 - Tested negative for an expanded HD repeat: 21 - Dropped out before receiving test results: 3	Mean age of participants: 59.6 years; SD:6.8 years	Individuals must have enrolled in the Johns Hopkins Huntington’s disease presymptomatic testing protocol (JH HD presymptomatic protocol) between 1986 and 1998.	- 82% of the participants, believed that individuals should have the right to make their own decisions about whether and when to get tested forHD. Many of these participants expressed concerns about potential negative consequences if individuals did not make this decision for themselves, such as anxiety, loss of hope, or suicidal thoughts. -59% of the participants, believed that there should be a…	1) individual autonomy 2) genetic screening warrants careful consideration in terms of its accessibility and testing protocol	Actionable results; Altruism; personal family history; Understanding of genetic testing; Patient empowerment; Psychological distress while awaiting results	Actionable information, Psychosocial burden, Family history, Reproductive decision making	Adult; personal health
Families' and health care professionals' attitudes towards Li-Fraumeni syndrome testing in children: A systematic review.	2019	Warby et al.	Clinical Genetics	PMID: 30191952	Multiple Countries (Country of origin for this review - Australia. The included studies were conducted in the following countries: USA (4 studies), France (2 studies), United Kingdom (2 studies))	Qualitative	Li-Fraumeni Syndrome (TP53 Mutation)	Non-interventional	Attitudes and Preferences; Decision making	Systemic review: - A total of 8 articles were included in the review. 6 studies assessed parental attitudes towards testing children. 2 retrospective cross-sectional studies assessed personal attitudes towards their own testing as children. 2 studies reported on the healthcare providers' experiences related to TP53 testing in children. 6 studies examined the involvement of children in the decisio…	Systematic review using the Mixed Methods Appraisal Tool (MMAT), Databases including PsycINFO, Embase and Ovid MEDLINE were queried using key terms to identify articles	Cross-sectional	Prospective	Predictive testing	From all of the articles included in the systematic review: 138 (Parents: 115, Children: 12, Healthcare providers: Not specified, but included geneticists and genetic counselors).	- Parents: Not specified. - Children: Ranged from 12-25 years old	Both quantitative and qualitative studies were eligible for inclusion if they evaluated families' attitudes toward childhood TP53 germline genetic testing. Articles examining the involvement of children in the genetic testing process or the factors influencing HCPs' decisions to offer TP53 testing in children were also eligible	- Parents generally expressed positive attitudes toward childhood genetic testing for LFS, with perceived benefits including reduced anxiety, contributions to medical research, and the-medicalization of mutation-negative children. - Perceived disadvantages identified by parents include increased anxiety if a child tests positive, decreased insurance and employment potential, and negative impacts …	Emotional relief; Actionable results; Psychological distress for people who have not received results yet; Fears of stigmatization or discrimination	Actionable results; Emotional relief; Fears of stigmatization or discrimination; Psychological distress while awaiting results	Ending diagnostic odyssey, Actionable information, Psychosocial burden, Healthcare discrimination, Family history, Altruism, Reproductive decision making, Social stigma	Pediatric; Child making their own decision; Guardian making decision for their child
Noninvasive Prenatal Whole Genome Sequencing: Pregnant Women's Views and Preferences.	2019	Sullivan et al.	Obstetrics & Gynecology	PMID: 30741804	USA	Quantitative	Prenatal and Reproductive Genetics	Non-interventional	Attitudes and Preferences; Decision making	Prospective survey study	-8 randomized categories of potential genomic results, including one non-medical category and seven medical categories organized by disease onset, severity, prevalence, and actionability. - Standardized list of reasons for choosing or declining to receive results. - Questions about the role of clinicians in decision-making, desirability of state or federal regulation, comfort with uncertain genom…	Cross-sectional	Prospective	Predictive testing	553 participants returned the survey	- 20 years or younger: 5.1% (28 participants) - 21–30 years: 38.2% (211 participants) - 31–40 years: 50.8% (281 participants) - 41 years or older: 5.4% (30 participants)	Women who were at least 8 weeks pregnant and receiving prenatal care at one of three Inova clinics	- 89.7% of respondents desired information about serious, treatable childhood-onset conditions obtainable through prenatal whole-genome sequencing. - 40% of respondents desired information on non-medical traits. - The most common reason for wanting medical prenatal whole-genome sequencing results was to be prepared financially, medically, or psychologically to care for a child with special needs.…	Actionable results; Understanding of genetic testing	Actionable results; Understanding of genetic testing, empowerment	Ending diagnostic odyssey, Actionable information, Psychosocial burden, Informed choice	Prenatal
Parents' perceptions of diagnostic genetic testing for children with inherited retinal disease in China.	2019	Zhang et al.	Molecular Genetics & Genomic Medicine	PMID: 31373165	China	Qualitative	Rare eye disorders	Non-interventional	Knowledge and Awareness; Attitudes and preferences	Qualitative study using inductive content analysis	Semi-structured, face-to-face, in-depth interviews; questions based on a literature review, designed to evaluate parental opinions of eye-related genetic testing for their children	Cross-sectional	Prospective	Diagnostic testing	46 parents from 46 families whose children were first diagnosed with suspected IRDs	Parents: Average age was 33.5 ± 5.3 years old (range 23–43, median 34)	- Parents of children who had been newly diagnosed with a suspected IRD. - Interviews were completed before genetic testing was done	- 47.8% of the parents supported genetic testing for their children with suspected IRDs. - The primary reasons parents supported genetic testing were: to help in making informed reproductive health decisions, to prepare for novel potential treatment, to identify the underlying causes of IRDs, to satisfy curiosity about the heredity of IRDs. - 19.6% of the parents were opposed to genetic testing. …	Themes and subthemes - included: 1)Informed decision making 2) preparing for treatment 3) identifying cause 4) satisfying curiosity 5) diagnostic testing opposition 6) lack of benefit 7) cost 8) accuracy of diagnosis 9) genetic testing limitations 10) support for diagnostic testing 11) familial impact (family planning) 12) benefit to family 13) vision loss concerns 14) family conflict 15) discrim…	Actionable results; Personal/ family history; Emotional relief; Altruism; Understanding of genetic testing; Patient empowerment; Access and financial barriers; Limited understanding of results	Ending diagnostic odyssey, Actionable information, No perceived benefit, Informed choice, Logistical barriers	Pediatric; Guardian making decision for their child
Genetic Testing in Prion Disease: Psychological Consequences of the Decisions to Know or Not to Know	2019	Schwartz et al.	Frontiers in Genetics	PMID: 31616476	France	Mixed Methods	Prion Disease	Non-interventional	Psychosocial impact; Decision making	Mixed methods. - Semi-structured interviews and self-administered surveys using validated instruments	Standardized psychological scales: - Beck Depression Inventory (BDI) - State-Trait Anxiety Inventory: Semi Structured interviews: Based on a series of multiple-choice and open questions, specific for: mutation carriers, non-carriers, and those who did not undergo testing	Cross-sectional	Prospective	Predictive testing	-19 individuals agreed to participate in the study (3 mutation carriers, 10 non-carriers, and 6 who did not undergo testing)	Mean age at first contact: 40 years (range 21-65 years)	-Consulted the genetics department of Pitié-Salpétrière University Hospital in Paris after being informed that a relative had been diagnosed with a genetic prion disease. - All were asymptomatic at the time of first contact.	- Anxiety levels were high in all three groups of participants: those who did not undergo genetic testing, those who tested positive for a PRNP mutation, and those who tested negative for a PRNP mutation. - The researchers experienced difficulty contacting those who tested positive for a PRNP mutation for follow-up interviews, and those who were contacted were often reluctant to participate. - Th…	1) Test contemplation 2) fear, guilt and self observation 3) family planning 3) a 'taboo' about familial disease 4) Informing children 5) fear and stigmatization	Actionable results; Emotional relief; Fears of stigmatization or discrimination; Psychological distress while awaiting results; Limited understanding of results	Ending diagnostic odyssey, Actionable information, Psychosocial burden, No perceived benefit, Healthcare discrimination, Family history, Reproductive decision making, Social stigma	Adult; personal health
Choosing not to know: accounts of non-engagement with pre-symptomatic testing for Machado-Joseph disease.	2019	Mendes et al.	Eur J Human Genetics	PMID: 30573801	Portugal	Qualitative	Machado-Joseph disease	Non-interventional	Decision-Making	Qualitative study	Researcher developed semi-structured interview guide that covered participants: Value of genetic information, motivations for and engagement with pre-symptomatic testing, and experiences of talking to relatives about genetic risks and test results	Cross-sectional	Prospective	Predictive testing	25 participants	Mean: 42.4 years. Range: 11-68 years	- Individuals at risk for MJD or individuals affected by MJD or family members of individuals at risk or affected by MJD.	- The value of genetic information is subjective and influenced by factors like the availability of treatment and an individual's tolerance for predictive information. Many participants questioned the usefulness of PST for MJD, given the lack of effective treatment or cure. - The decision to undergo PST is complex and can lead to ambivalence and conflict within families. While some participants p…	Three major. themes emerged: 1) justification for not knowing because there is either no clinical benefit or psychological burden 2) An emphasis on everyday life, living a valid life and maintaining hope 3) desire to know, ambivalence and family conflict	Actionable results; Patient empowerment; Psychological distress while awaiting results; Limited understanding of results	Psychosocial burden, No perceived benefit, Family history, Reproductive decision making	Adult; personal health
The value of diagnostic testing for parents of children with rare genetic diseases.	2019	Marshall et al.	Genetics in Medicine	PMID: 31239560	Canada	Quantitative	Rare- unspecified	Non-interventional	Attitudes and Preferences	Quantitative online survey	Discrete choice experiment (DCE) survey- Included 14 choice tasks with 6 attributes (e.g., type of test, chance of diagnosis, cost). Used valuation-space modeling to estimate: Willingness to Pay (WTP) Willingness to Wait (WTW) Minimum Acceptable Chance (MAC) of diagnosis.	Cross-sectional	Prospective	Diagnostic testing	319 parents or guardians of children with, or suspected of having, a rare disease completed the survey	- Mean: 41 years (respondents) - Range: 22-73 years (respondents) - Mean: 9.8 years (children of respondents) - Range: 1–44 years (children of respondents)	- Parents or legal guardians over 18 years of age. - Residing in Canada. - Have a child with a childhood-onset genetic disease or suspected genetic condition	- Parents of children with rare diseases place a high value on ES, willing to pay a substantial amount, wait for extended periods, and accept a lower chance of diagnosis compared to other procedures. - The desire for knowledge about the disease, potential changes in medical management, and access to disease-specific services are key drivers of parental preferences for ES. - Parents highly value r…	Patient empowerment; Actionable results; Positive personal/ family history	Actionable results; Personal/ family history; Patient empowerment	Ending diagnostic odyssey, Actionable information, Psychosocial burden, Healthcare discrimination, Family history, Social stigma	Pediatric; Guardian making decision for their child
"I need to know if I'm going to die young": Adolescent and young adult experiences of genetic testing for Li-Fraumeni syndrome	2020	Forbes Shepherd et al.	J Psychosocial Oncology	PMID: 32449501	Australia	Qualitative	Li-Fraumeni Syndrome (TP53 Mutation)	Non-interventional	Psychosocial impact	Qualitative- Semi-structured, one-on-one interviews	Researcher developed questionnaire/interview	Cross-sectional	Prospective	Predictive testing; Diagnostic testing	30 participants. 26 had a germline mutation in TP53; 4 were untested but at 50% risk. 15 have completed predictive genetic testing. 11 had completed diagnostic genetic testing.	25.5 ± 6.3 (mean +/-SD)	- Between 15 and 39 years old - Participants had to be diagnosed with, or at a 50% risk of having, a pathogenic germline mutation in TP53	Most participants sought genetic testing for Li-Fraumeni syndrome (LFS) to reduce uncertainty about their genetic status and plan for the future, reproductive decision-making, pt empowerment (find an answer for their cancer), family history.. Genetic testing introduced a new uncertainty about unpreventable cancer risk, influenced by family experiences of cancer for most tested participants. Whole…	Three themes were identified 1) motive for genetic testing 2) weighing knowledge of gene status with unpredictability of cancer risk	Actionable results; Personal/ family history; Emotional relief; Patient empowerment; Limited understanding of results	Ending diagnostic odyssey, Actionable information, No perceived benefit, Family history, Reproductive decision making	Pediatric; Child making their own decision
Young people's understanding, attitudes and involvement in decision-making about genome sequencing for rare diseases: A qualitative study with participants in the UK 100, 000 Genomes Project	2020	Lewis et al.	Eur J Medical Genetics	PMID: 32835846	United Kingdom	Qualitative	Rare- unspecified	Non-interventional	Decision-Making; Knowledge and Awareness	Qualitative- Semi-structured interviews	Researcher developed interview guide which explored young people's: understanding of genome sequencing, motivations for participating in genome sequencing, concerns about genome sequencing, views on receiving secondary findings, and their level of involvement in the decision-making process	Cross-sectional	Prospective	Diagnostic testing	27 participants	Range: 11-19 years Mean: 14 years	- Young people (aged 11-19) affected by rare diseases - No intellectual disability - Able to read and communicate in English	-While participants frequently used analogies to describe the function of genes and DNA, only 25% of participants correctly defined the term "genome." -Regarding the term "genome sequencing," 50% of the participants spoke about looking at the "order" or "pattern" of genes, but 10 participants explicitly stated they did not know what it meant. -18.5% of participants did not even remember hearing t…	1) knowledge 2) motivations 3) concerns 4) decision making	Actionable results; Emotional relief; Altruism; Understanding of genetic testing; Patient empowerment; Psychological distress while awaiting results	Ending diagnostic odyssey, Actionable information, Psychosocial burden, No perceived benefit, Altruism, Reproductive decision making, Informed choice	Pediatric; Child making their own decision; Guardian making decision for their child
Which types of conditions should be included in reproductive genetic carrier screening? Views of parents of children with a genetic condition.	2020	Thomas et al.	Eur J Medical Genetics	PMID: 33007447	Australia	Quantitative	Prenatal and Reproductive Genetics	Non-interventional	Attitudes and Preferences	Quantitative questionnaire-based study using an online survey for data collection	Quantitative, online questionnaire. Presented 7 distinct genetic conditions varying in severity, including both those with available treatments and those for which no effective interventions currently exist. Participants were asked whether they support offering reproductive carrier screening for each of these conditions and if they would personally choose to undergo carrier screening for each con…	Cross-sectional	Prospective	Carrier screening	150 participants	<20: 0.7% (1 participant); 20-29: 6.7% (10 participants); 30-39: 41.3% (62 participants); 40-49: 32.0% (48 participants); 50-59: 14.0% (21 participants); 60-69: 2.7% (4 participants); 70+: 2.7% (4 participants)	Adults over the age of 18 who have a child with a genetic condition	-Over 90% of participants supported offering carrier screening for neuromuscular conditions (95.5%), early fatal neurodegenerative conditions (92.2%), chronic multisystem disorders (91.9%), and conditions that cause intellectual disability (92.1%). - The majority of participants also supported the inclusion of treatable metabolic conditions (87.0%) and non-syndromic hearing loss (65.2%) in carrie…	Actionable results; Positive personal/ family history	Actionable results; Personal/ family history	Actionable information, Reproductive decision making, Informed choice	Preconception
Framing Effects on Decision-Making for Diagnostic Genetic Testing: Results from a Randomized Trial	2021	Dwyer et al.	Genes	PMID: 34202935	USA	Quantitative	Congenital hypogonadotropic hypogonadism (CHH); Hereditary breast and ovarian cancer syndrome (HBOC)/ BRCA1/BRCA	INTERVENTIONAL	Decision-Making	Quantitative study utilizing a randomized factorial design to explore how different ways of presenting information (framing) influence responses to hypothetical genetic testing situations. The study compared participants’ testing choices, satisfaction levels, feelings of regret, and thought processes around decision-making across various framing conditions and testing scenarios. It included 6 fra…	- Researcher designed randomized decision questionnaire - Satisfaction with Decision Scale (SWD) - Decision Regret Scale (DRS) - Newest Vital Sign (NVS) (health literacy measure)	Cross-sectional	Prospective	Genetic testing in a hypothetical scenario	1012 participants. 507 were randomized to a common, life-threatening genetic condition scenario; 505 were randomized into a rare, life altering genetic condition scenario	36.1 ± 10.7 (mean +/-SD)	- English-speaking users of Amazon’s Mechanical Turk platform - 18+ years - living in North America	- Default frames (i.e., opt-in, opt-out) and enhanced choice frames (based on the TPB) all increased the likelihood of individuals opting for genetic testing compared with the ‘choice’ frame - No association between NVS (health literacy) and overall decision to opt for genetic testing - Neither satisfaction nor regret differed across the six frames - decision to opt for genetic testing did not di…	Fears of stigmatization or discrimination; Altruism	Altruism; Fears of stigmatization or discrimination	Healthcare discrimination, Social stigma	Adult; personal health
Family Identity and Roles in the Context of Li-Fraumeni Syndrome: "No One's Like Us Mutants"	2021	Wilsnack et al.	Health & Social Work	PMID: 34618014	USA	Qualitative	Li-Fraumeni Syndrome (TP53 Mutation)	Non-interventional	Psychosocial impact; Decision making	Qualitative study using interpretive description and modified grounding theory.	A semi-structured interview explored participants’ experiences with genetic testing, family communication, reproductive choices, partner relationships, and cancer prevention behaviors.	Cross-sectional	Prospective	Predictive testing; diagnostic testing	120 Participants from 45 families	Range 13-81 year old	- Individuals with LFS (TP53- positive and unknown) and their family members (TP53-negative and unknown) - Participants above age 13 - All screening participants and their supportive family members above age 13, both mutation positive and negative - Family groups comprised siblings, parent–child dyads, partners, and mixed or extended family units	- Individuals with LFS describe feeling uniquely connected to other family members with LFS and disconnected from those who do not have LFS. - Family identities are not fixed, but rather shift dynamically due to experiences with LFS, cancer diagnoses, loss and grief, and other syndrome-related aspects of daily life. - A personal LFS diagnosis was not a requirement for LFS identity legitimacy. Ind…	Two themes were reported 1) LFS as an identity 2) LFS identity acceptance/rejection	Actionable results; Emotional relief; Altruism; Psychological distress while awaiting results	Ending diagnostic odyssey, Actionable information, No perceived benefit, Family history	Adult; personal health
Exploring Rare Disease Patient Attitudes and Beliefs regarding Genetic Testing: Implications for Person-Centered Care	2022	Dwyer et al.	J Personalized Medicine	PMID: 35330476	Multiple countries (USA, UK)	Qualitative	CHH	Non-interventional	Attitudes and Preferences; Decision making	Qualitative. Semi-structured focus group discussions with questions exploring pt’s experiences around genetic testing for CHH/KS, barriers related to decision-making, and ethical concerns and experiences explaining CHH/KS test results with potentially at-risk blood relatives.	Researcher-led focus group	Cross-sectional	Prospective	Diagnostic testing	58 participants	44.7 ± 11 (mean +/-SD)	- Patients diagnosed with Congenital hypogonadotropic hypogonadism (CHH) / Kallmann syndrome (KS) - Parents/guardians of children/adolescents with CHH/KS - 18+ years - English-speaking	Pre-Genetic Testing - Attitudes & Beliefs: Participants pursued genetic testing to better understand CHH/KS and reduce diagnostic uncertainty. Altruism, especially helping future generations, motivated 46%. Others were deterred by concerns that testing wouldn't impact treatment or by fear of unexpected findings. - Information & Support: Most participants reported a lack of pre-test counseling and…	Themes were categorized pre/post test. Pre test themes: attitudes & beliefs, and information & support. Post test themes include: return of results, family communicaiton, ethical concerns	Altruism; Fears of stigmatization or discrimination; Psychological distress while awaiting results	Ending diagnostic odyssey, Psychosocial burden, No perceived benefit, Altruism, Reproductive decision making, Informed choice, Logistical barriers	Adult; personal health; AND Pediatric; Guardian making decision for their child
Genetic testing in adult survivors of retinoblastoma in Denmark: A study of the experience and impact of genetic testing many years after initial diagnosis	2022	Gregersen et al.	Eur J Medical Genetics	PMID: 35843585	Denmark	Mixed Methods	Rare eye disorders	INTERVENTIONAL	Knowledge and understanding; psychosocial impact	Mixed methods	- Response to invited genetic testing and uptake (Quantitative Data): How many invited individuals responded to the invitation letter for genetic counseling and testing, how many of those who responded decided to undergo the RB1 genetic testing, RB1 Variant Detection Rate, demographic characteristics - Semi-structured, one-on-one interviews (Qualitative Data): Knowledge and perceptions of risk, m…	Cross-sectional	Prospective	Diagnostic testing	59 participants	Does not state the mean or SD of participants but the study included participants across three age groups: 18-29 years, 30-39 years, and 40-49 years	Individuals diagnosed with RB between 1943 and 2013 who were living in Denmark, between 18 and 49 years old, and had not previously had genetic testing for the RB1 gene	- 58% of the retinoblastoma (RB) survivors contacted accepted the offer for genetic counseling and testing. - Heritable RB was detected in 23% of those tested—all of whom had unilateral RB—underscoring the value of offering genetic testing even when bilateral disease is not present. - Most participants appreciated receiving genetic information, despite the new uncertainties it introduced, and fel…	Three themes emerged: 1) Risk 2) importance of knowledge 3) influence of GT results	Actionable results; Personal/ family history; Emotional relief; Altruism; Understanding of genetic testing; Psychological distress while awaiting results	Ending diagnostic odyssey, Actionable information, Psychosocial burden, Family history, Reproductive decision making, Informed choice	Adult; personal health
Patient attitudes and preferences about expanded noninvasive prenatal testing	2023	Dubois et al.	Frontiers in Genetics	PMID: 37152999	Canada	Quantitative	Prenatal and Reproductive Genetics	Non-interventional	Attitudes and Preferences (for their child to get tested)	Prospective quantitative survey study of general-risk pregnant patients undergoing first-tier cell-free DNA (cfDNA) screening at a private prenatal clinic in Canada	Quantitative, anonymous electronic survey consisting of 28 questions covering: - Current pregnancy and pregnancy history, opinions about fetal DNA screenings for common trisomies, views on additional information from fetal DNA (incidental findings), opinions and information about financial resources for NIPT, socio-cultural demographics	Cross-sectional	Prospective	Predictive testing	200 participants	- Median age: 30 years - Range: 19-40 years	- Pregnant patients 18 years of age or older - French-speaking - Able to provide informed consent for research	After receiving information about expanded NIPT, most participants expressed interest in receiving findings related to both their own and their fetuses current and future health. Participants were comfortable screening for conditions that are well-known, impact care during pregnancy, and have treatments available. Although fewer, participants were still comfortable screening for conditions that a…	Patient empowerment; actionable results	Actionable results; Patient empowerment	Ending diagnostic odyssey, Actionable information, Informed choice, reproductive decision making	Prenatal
Framing the Family: A Qualitative Exploration of Factors That Shape Family-Level Experience of Pediatric Genomic Sequencing	2023	Smith et al.	Children	PMID: 37238322	USA	Qualitative	Rare- unspecified	Non-interventional	Decision-Making; psychosocial impact	Qualitative study using semi-structured interviews and thematic analysis.	Qualitative study using semi-structured interviews and thematic analysis.	Cross-sectional	Prospective	Diagnostic testing	-Total Participants: 41 caregivers of pediatric patients - GS Status: --Recommended for GS: 20 --Received GS results within the past year: 21	-Mean age of caregivers: 36.7 years; SD: 7.8 years - Mean age of children at the time they were recommended for GS: 4.8 years; Range: 5 months to 17 years	- Parents and other primary caregivers of pediatric patients - Patients were evaluated for a suspected genetic condition at a pediatric outpatient clinic. - Patients were either recommended to have GS or had completed GS and received results within the past year.	- Family structure and dynamics, such as who caregivers considered family, the child’s relationship with siblings, and support from family members, shaped how caregivers approached and experienced genomic sequencing. - The parents’ relationship with each other, personal outlooks on parenting, experiences with other children, and emotional and physical health all contributed to their decisions and…	Major themes include: 1) family structure & dynamics 2) Parental philosophies, relationships, and identity 3) social and cultural influences	Actionable results; Emotional relief; Altruism; Patient empowerment; Fears of stigmatization or discrimination; Psychological distress while awaiting results	Ending diagnostic odyssey, Actionable information, Psychosocial burden, Healthcare discrimination, Family history, Reproductive decision making, Social stigma	Pediatric; Guardian making decision for their child
Knowledge, attitudes and decision regret: a longitudinal survey study of participants offered genome sequencing in the 100,000 Genomes Project	2023	Peter et al.	Eur J Human Genetics	PMID: 37789083	United Kingdom	Quantitative	Rare- unspecified	Non-interventional	Attitudes and Preferences; Knowledge and understanding	Longitudinal survey study with data collected at two time points: - T1: At the time of consenting for GS. - T2: 12–18 months after consenting for GS	- Knowledge of Genome Sequencing (KOGS) - Specific knowledge of GS scale - General attitudes towards GS scale - Specific attitudes towards GS scale - Decisional Regret Scale (DRS)	Longitudinal	Prospective	Diagnostic testing	- T1: 504 participants completed the survey. - T2: 296 participants completed the survey (58.7% response rate)	Mean age at T2: 48.0 years (SD= 14.0, range 16–79)	- Participants in the rare disease arm of the 100,000 Genomes Project (100 kGP). - Adult patients, parents of children, and relatives of patients all with a rare disease undergoing GS. - Recruited from 6 London hospitals that were part of two Genomic Medicine Centres involved in recruiting probands and their relatives into the 100 kGP.	- Participants' basic knowledge of GS remained stable from T1 to T2. - Attitudes towards GS were generally positive at both time points, with feelings remaining stable over time. - Decision regret towards undergoing GS was low overall at T2. - Participants with lower positive attitudes and higher negative attitudes towards GS at T1 reported greater decision regret at T2. - Specific knowledge of G…	Understanding of genetic testing; Actionable results	Actionable results; Understanding of genetic testing	Informed choice, Actionable outcomes	Adult; personal health AND Pediatrics; Guardian making decision for their child
Patient Perceptions on the Advancement of Noninvasive Prenatal Testing for Sickle Cell Disease among Black Women in the United States.	2024	Thomas et al.	AJOB Empirical Bioethics	PMID: 38349128	USA	Qualitative	Prenatal and Reproductive Genetics; Sickle Cell Disease	Non-interventional	Decision-Making; Attitudes and Preferences	Qualitative study using semi-structured interviews	Semi-structured interviews explored: - Participants’ knowledge of NIPT before and after the interview. - Their responses to educational materials from ACOG about NIPT. - Reactions to the predictive nature of NIPT results. - Views on NIPT’s potential use for detecting fetal sickle cell disease (SCD), including responses to a hypothetical scenario involving a Black woman with SCD receiving a “false…	Cross-sectional	Prospective	Predictive testing	40 Black women in the US (19 participants with SCD; 21 participants without SCD)	Average age SCD 35.79, No SCD 31.29, Ranged between 18 and 51 years old	- Women between the ages of 18 and 51 years - Self-reported as Black - With or without SCD	- Participants shared diverse perspectives on NIPT for sickle cell disease, reflecting varied lived experiences and personal values. - The predictive and uncertain nature of NIPT results complicated decision-making—some participants saw it as helpful for planning, while others felt it added unnecessary stress or confusion. - Decision-making was influenced by multiple factors, including personal h…	Increased empirical research, reproductive options, ethical considerations	Actionable results; Personal/ family history; Fears of stigmatization or discrimination; Psychological distress while awaiting results; Limited understanding of results	Psychosocial burden, Reproductive decision making, Informed choice, No perceived benefit, Actionable information, Healthcare discrimination, Family history, social stigma	Prenatal
Short Communication: Lived experience perspectives on genetic testing for a rare eye disease	2024	Tam et al.	J Community Genetics	PMID: 37787878	Multiple countries (Canada and the Philippines)	Qualitative	Rare eye disorders	Non-interventional	Decision-Making	Qualitative study using semi-structured interviews and thematic analysis.	Semi-structured interviews explored: - Personal experiences and viewpoints of individuals living with Aniridia. - Their interactions with genetic testing related to the condition. - Encounters with genetic counseling services. - Reactions to and understanding of genetic test results. - Involvement in or perspectives on Aniridia-related research.	Cross-sectional	Prospective	Diagnostic testing	8 participants	Ranged from 19 to 55 at the time of the interview	- 18+ years old - Able to read, understand, and speak English. - Self-reported a diagnosis of aniridia	- Reproductive planning was an important motivator for participants who chose to undergo genetic testing. - Learning about their specific pathogenic variant and potential health risks associated with it was also a motivating factor. - Access to information about genetic testing, the cost of testing, and the availability of testing were significant barriers for participants who had not undergone t…	Reproductive planning, cost, information accuracy, effective communication for information and knowledge when receiving results	Actionable results; Altruism; Understanding of genetic testing; Patient empowerment; Fears of stigmatization or discrimination; Psychological distress while awaiting results; Access and financial barriers	Actionable information, Healthcare discrimination, Altruism, Reproductive decision making, Social stigma, Informed choice, Logistical barriers	Adult; personal health
“I am happy to be alive, but I prefer to have children without my chronic disease”: chronically ill persons’ views on reproduction and genetic testing for their own condition	2024	König and Reinsch	New Genetics and Society	10.1080/14636778.2024.2332299	Germany	Qualitative	Prenatal and Reproductive Genetics; Cystic Fibrosis; Marfan's Syndrome	Non-interventional	Attitudes and Preferences	Qualitative, ethnographic study explored how individuals with Marfan Syndrome (MFS) and Cystic Fibrosis (CF), along with their families and healthcare providers, decision-making for genetic testing. The study included over 30 in-depth interview based on 2 long-term research projects, supplemented by informal conversations, participant observation, diaries, and written communications. The research…	Researcher developed interview, guided by a list of topics, explored individuals' perspectives on preimplantation and prenatal genetic testing for their own conditions (Marfan Syndrome and Cystic Fibrosis) in the context of reproductive decision-making	Ethnographic	Prospective	Predictive testing	1 female + partner with MFS, seven with CF, (4 women, 3 men), 5 parents of children with CF, 15 members of several CF care teams (physicians, psychologists, and social workers)	Not reported	Individuals/families/providers affected by Marfan Syndrome or Cystic Fibrosis	- People living with Marfan Syndrome and Cystic Fibrosis shared diverse and nuanced views on genetic testing and reproductive choices, underscoring the complexity of these decisions. - Many participants, drawing from their personal experiences with chronic illness, favored genetic testing as a way to potentially spare a future child from similar suffering. - A key consideration for some was the s…	1) to prevent suffering for the child and parents 2) worry and challenges associated with caring for a sick child 3) desire to avoid the challenge between child and self needs	Actionable results; Personal/ family history; Emotional relief	Actionable information, Family history, Reproductive decision making	Prenatal; Preconception

## Sheet: Qualitative
Title	Year	Authors	Journal	PMID	Country of origin	Methodology	Detailed Disease Category	Interventional vs. Non-interventional	Study objective	Approach	Measures/ tools/ questionnaires	Cross-sectional or longitudinal?	Prospective or retrospective or theoretical	Testing type	Participants (n)	Age	Inclusion criteria	Key takeaways	Codes & Themes	Promoters & barriers: Themes	TPB: Themes	Lifespan Development
Parent decision-making around the genetic testing of children for germline TP53 mutations	2015	Alderfer et al.	Cancer	PMID: 25223899	USA	Qualitative	Li-Fraumeni Syndrome (TP53 Mutation)	Non-interventional	Examined decision making among families with children eligible for TP53 mutation screening	Qualitative study using inductive content coding. Interviews were analyzed to describe decision-making styles and perceived advantages and disadvantages of TP53 testing	Qualitative interview guide was developed	Cross-sectional	Prospective	Diagnostic (n=144 families) and predictive (n=28 families)	46 parents (39 families)	Range: 29-68 years Mean: 44.5 years (7.86)	English speaking, offered TP53 testing, age < 22 years	Researchers identified three distinct decision-making styles: - Automatic decisions (44%) involved quick, confident choices due to a clear perceived benefit—all participants in this group pursued testing - Considered decisions (49%) involved weighing pros and cons, but participants still found the choice straightforward—77% opted for testing. - Deliberated decisions (6%) were the most difficult, …	In regard to advantages of testing - 5 themes emerged 1) promoting health of the child 2) satisfying the "need to know" 3) understanding why cancer(s) occured in the family 4) suggesting whether other family members are at risk 5) benefiting others through research . In regard to disadvantages of testing two themes emerged 1) psych/soc concert 2) threats to privacy	Actionable results; Emotional relief; Altruism; Patient empowerment; Fears of stigmatization or discrimination; Psychological distress while awaiting results	Ending diagnostic odyssey, Actionable information, Psychosocial burden, Healthcare discrimination, Family history, Altruism, Social stigma	Pediatric; Guardian making decision for their child
"Suddenly Having two Positive People who are Carriers is a Whole New Thing" - Experiences of Couples Both Identified as Carriers of Cystic Fibrosis Through a Population-Based Carrier Screening Program in Australia.	2015	Ioannou et al.	J Genetic Counseling	PMID: 25925605	Australia	Qualitative	Prenatal and Reproductive Genetics; Cystic Fibrosis	Non-interventional	Decision-Making and psych/soc impact	Qualitative semi-structured interviews	Semi-structured interview guide- open-ended interview that discussed how the couples were first given the choice to undergo carrier screening, why they wanted to have GT, their experience with GT, the results from their GT, how their results impacted their reproductive decisions influenced by screening, and if they decided to inform family members of their results	Cross-sectional	Prospective	Carrier screening (n=9) ; Diagnostic testing (n=6)	16 participants: 9 interviews were conducted. This included 7 couple interviews and 2 individual interviews (where the male partner declined to participate). The females from 6 of the 9 couples interviewed were pregnant when they were offered genetic screening.	Not reported	Couples who both received positive CF carrier results through the Victorian Clinical Genetics Services population-based CF carrier screening program in Australia between January 2006 and December 2010	- Most of the couples were offered CF screening by their obstetrician many of whom were pregnant at the time of screening. - Most of the participants had never heard of CF or knew very little about it before undergoing screening. - All of the couples who were pregnant at the time of screening chose to have prenatal diagnosis to determine the CF status of the fetus. All participants shared their c…	Four major themes were identified: 1) Offer of screening 2) Testing for CF carrier status 3) Future outcomes of screening 4) Concerns with regard to CF carrier screening program	Personal/ family history; Altruism; Understanding of genetic testing; Patient empowerment; Women's Age; Cost; Psychological distress while awaiting results; Access and financial barriers; Limited understanding of results	Actionable information, Family history, Reproductive decision making, Informed choice, Logistical barriers	Prenatal
Attitudes Toward Pre-implantation Genetic Diagnosis (PGD) for Genetic Disorders Among Potential Users in Malaysia.	2015	Olesen et al.	Science & Engineering Ethics	PMID: 25724710	Malaysia	Qualitative	Prenatal and Reproductive Genetics; Rare- unspecified	Non-interventional	Decision-Making	Qualitative study using in-depth interviews	-Semi-structured questionnaires t to gather information on participants': knowledge of preimplantation genetic diagnosis, attitudes toward PGD, and decision-making related to PGD	Cross-sectional	Prospective	Diagnostic testing	7 potential PDG users (4 mothers of children with genetic disorders and 3 individuals with genetic disorders themselves)	Not reported	- Potential PGD users: This included individuals who had or whose children had a genetic disease and desired to have another child free of that genetic disease.	-Potential Malaysian PGD users were generally supportive of PGD for medical purposes but expressed caution. They often related their views to their personal experiences. -Participants' views on PGD were strongly influenced by their personal experiences with genetic diseases, shaping their beliefs about its appropriateness for themselves and others. - Some participants felt that using PGD was "pla…	Three major themes arose from the study 1) Use of pre-implantation testing is an attempt to 'play God' 2) Parents can use PGD testing as a tool to optimize life for their children 3) The right to make decisions based on available choices	Actionable results; Personal/ family history; Emotional relief; Altruism; Fears of stigmatization/ discrimination	Actionable information, Family history, Reproductive decision making	Preconception
Was it worth it? Patients' perspectives on the perceived value of genomic-based individualized medicine	2016	Halverson et al.	J Community Genetics	PMID: 26860291	USA	Qualitative	Rare- unspecified	Non-interventional	Attitudes and Preferences	Interviews conducted at multiple points in the genomic sequencing process: Before the initial genetic counseling session, after the genetic counseling session, while awaiting results, and after the return of results	Semi-structured, qualitative interviews to assess patients' understanding of the sequencing process, their hopes and concerns regarding potential outcomes, and their attitudes toward receiving results. 37 cases were interviewed in oncology and rare disease cases.	Longitudinal	Prospective	Diagnostic testing	39 cases, each representing at least one interview, with some participants completing up to three interviews - Total interviews conducted: 68 Two patient cohorts: - Oncology: 19 cases (32 interviews) - Dx Odyssey: 20 cases (36 interviews)	Oncology: 29-67 years old Diagnostic Odyssey: 20 months - 45 years old --Family members were sometimes interviewed when the patient (proband) was unable to consent or participate due to age or cognitive limitations.	Patients receiving genomic sequencing for cancer patients who have exhausted previous therapies and for "diagnostic odyssey" patients with suspected genetic conditions that have not yet been diagnose	- Patients reported that undergoing genomic sequencing was worthwhile, regardless of whether the results were clinically actionable (meaning they provided information that could directly change diagnosis or treatment). There was no difference in the attitudes towards GT between the cancer patients and the diagnostic odyssey patients. - Patients found value in the experience beyond the potential f…	Three major themes emerged from the study: 1) personal utility (knowing allows individuals to make more informed decisions) 2) "doing one's part" 3) legitimation - placing a name to an individual's pain/suffering and finding closure	Actionable results; Emotional relief; Altruism; Patient empowerment	Ending diagnostic odyssey, Actionable information, Altruism	Adult; personal health
Next-generation sequencing in clinical practice: from the patients’ preferences to the informed consent process	2016	Pélissier et al.	Public Health	PMID: 27112378	France	Qualitative	Rare- unspecified	Non-interventional	Attitudes and Preferences	Qualitative study that used a four-step validation process to develop the DCE	Literature Review (explored research on NGS, patient preferences for genetic testing results, and informed consent procedures), 2 Focus Groups (Involved scientists, healthcare providers and a social worker to discuss experiences, current research, the study context), pretest (15 families to confirm the relevance of the selected attributes and levels and adjust the questionnaire wording), final qu…	Cross-sectional	Prospective	Predictive testing; Carrier testing	15 families	Not reported	- Parents of children suffering from rare diseases with development disorders who could benefit from NGS. - Located in France	-The development of the DCE will help determine how families perceive/ value genetic information and the different aspects of communicating their results. - The emergence of incidental and uncertain findings raises ethical questions about how to obtain informed consent from patients. - Patients and families may consider factors beyond clinical utility when making decisions about genetic testing. …	Six themes were reported 1) uncertain results (related to the specific disease) 2) communication of incidental results (not related to the specific disease) 3) timeframe for which results are analyzed (later vs never, automatically or at request) 4) identification of the person who makes the decision to relay the results (parents, geneticists, ethics committee) 5) the accompaniment of patients 6)…	Actionable results; Psychological distress while awaiting results; Limited understanding of results, cost	Actionable information, Informed choice, Logistical barriers	pediatric
Attitudes Towards Prenatal Genetic Counseling, Prenatal Genetic Testing, and Termination of Pregnancy among Southeast and East Asian Women in the United States	2017	Tsai et al.	J Genetic Counseling	PMID: 28251433	USA	Qualitative	Prenatal and Reproductive Genetics	Non-interventional	Attitudes and Preferences	Qualitative study using semi-structured telephone interviews	Semi-structured telephone interviews using an interview guide covering: - Demographic questions - A series of four short vignettes: 1. Discovery of an ultrasound abnormality during a routine obstetric appointment. 2. Referral to a prenatal genetic counselor. 3. A prenatal genetic counseling appointment with a discussion of genetic testing options. 4. Discussion of positive genetic testing results…	Cross-sectional	Prospective	Genetic testing in a hypothetical scenario	23 participants	- Median age: 29 years - Range: 22–70 years	- English speakers. - Age 18 or older. - Members of an Asian cultural organization at the school, local, or national level. - Claimed Southeast or East Asian ancestry.	- Participants expressed diverse expectations for genetic counselors (52%) preferring non directive counseling, 39% favoring a directive approach). 10 out of 23 participants expressed approval of the nondirective approach, emphasizing the counselor's role as an information provider. 8 participants believed the patient in the vignette might anticipate recommendations due to cultural norms that pla…	Four themes emerged: 1) varied expectations for genetic counselors 2) evaluated risk/benefits in regard to genetic testing 3) diverse perspectives regarding termination for lethal/non-lethal genetic disorders 4) cultural influence on the decision to test or terminate, lack of resources, shame, stigma, and family pressure	Understanding of genetic testing; Patient empowerment; Fears of stigmatization or discrimination; Psychological distress while awaiting results; Access and financial barriers; Limited understanding of results	Ending diagnostic odyssey, Reproductive decision making, Logistical barriers	Prenatal
Views of rare disease participants in a UK whole-genome sequencing study towards secondary findings: A qualitative study	2018	Mackley et al.	Eur J Human Genetics	PMID: 29440777	United Kingdom	Qualitative	Rare- unspecified	Non-interventional	Decision-Making	Qualitative- Semi-structured interviews	Researcher developed: interview guide which explored- participant understanding of genetic testing, their attitudes and experiences related to secondary findings in genome sequencing, and the factors that influenced their decision-making regarding secondary findings	Cross-sectional	Prospective	Diagnostic testing	16 participants- 12 families	- Under 20: 1 participant (6%) - 20–50: 9 participants (56%) - 50–70: 5 participants (31%) - Over 70: 1 participant (6%)	- Adult participants (18 years or older, including parents) enrolled in genome sequencing studies who consented to be contacted	- Ending the diagnostic odyssey and seeking an answer and desire for control - participants demonstrated a high level of understanding of genetic testing and had pragmatic views toward secondary findings. - Many participants were content not knowing secondary findings, prioritizing their primary condition and expressing trust in healthcare providers to manage genetic information. - Participants e…	Study findings identified four themes 1) experiences informed motivation and understanding 2) the value of secondary findings 3) how secondary findings are relayed - who, when 4) systemic influences - health care systems and professionals	Actionable results; Emotional relief; Altruism; Understanding of genetic testing; Patient empowerment; Psychological distress while awaiting results	Ending diagnostic odyssey, Actionable information, Psychosocial burden, Family history, Informed choice	Adult; personal health AND Pediatrics; Guardian making decision for their child
Perspectives on Genetic Testing and Return of Results from the First Cohort of Pre Symptomatically Tested Individuals At Risk of Huntington Disease.	2018	Stuttgen et al.	J Genetic Counseling	PMID: 29967967	USA	Qualitative	Huntington's Disease	Non-interventional	Attitudes and Preferences	Qualitative study using semi-structured interviews	Open-ended questions. First part asked participants about their HD testing experience, reasons for testing, communication of results, and psychosocial impact of testing. Second section asked about hypothetical decisions regarding: importance of autonomy in deciding whether to undergo HD testing, the necessity of a HD testing protocol. acceptability of physician-ordered HD testing without a formal…	Cross-sectional	Retrospective	Predictive testing	Total Participants: 39 individuals Genetic Status: - Tested positive for an expanded HD repeat: 15 - Tested negative for an expanded HD repeat: 21 - Dropped out before receiving test results: 3	Mean age of participants: 59.6 years; SD:6.8 years	Individuals must have enrolled in the Johns Hopkins Huntington’s disease presymptomatic testing protocol (JH HD presymptomatic protocol) between 1986 and 1998.	- 82% of the participants, believed that individuals should have the right to make their own decisions about whether and when to get tested forHD. Many of these participants expressed concerns about potential negative consequences if individuals did not make this decision for themselves, such as anxiety, loss of hope, or suicidal thoughts. -59% of the participants, believed that there should be a…	1) individual autonomy 2) genetic screening warrants careful consideration in terms of its accessibility and testing protocol	Actionable results; Altruism; personal family history; Understanding of genetic testing; Patient empowerment; Psychological distress while awaiting results	Actionable information, Psychosocial burden, Family history, Reproductive decision making	Adult; personal health
Families' and health care professionals' attitudes towards Li-Fraumeni syndrome testing in children: A systematic review.	2019	Warby et al.	Clinical Genetics	PMID: 30191952	Multiple Countries (Country of origin for this review - Australia. The included studies were conducted in the following countries: USA (4 studies), France (2 studies), United Kingdom (2 studies))	Qualitative	Li-Fraumeni Syndrome (TP53 Mutation)	Non-interventional	Attitudes and Preferences; Decision making	Systemic review: - A total of 8 articles were included in the review. 6 studies assessed parental attitudes towards testing children. 2 retrospective cross-sectional studies assessed personal attitudes towards their own testing as children. 2 studies reported on the healthcare providers' experiences related to TP53 testing in children. 6 studies examined the involvement of children in the decisio…	Systematic review using the Mixed Methods Appraisal Tool (MMAT), Databases including PsycINFO, Embase and Ovid MEDLINE were queried using key terms to identify articles	Cross-sectional	Prospective	Predictive testing	From all of the articles included in the systematic review: 138 (Parents: 115, Children: 12, Healthcare providers: Not specified, but included geneticists and genetic counselors).	- Parents: Not specified. - Children: Ranged from 12-25 years old	Both quantitative and qualitative studies were eligible for inclusion if they evaluated families' attitudes toward childhood TP53 germline genetic testing. Articles examining the involvement of children in the genetic testing process or the factors influencing HCPs' decisions to offer TP53 testing in children were also eligible	- Parents generally expressed positive attitudes toward childhood genetic testing for LFS, with perceived benefits including reduced anxiety, contributions to medical research, and the-medicalization of mutation-negative children. - Perceived disadvantages identified by parents include increased anxiety if a child tests positive, decreased insurance and employment potential, and negative impacts …	Emotional relief; Actionable results; Psychological distress for people who have not received results yet; Fears of stigmatization or discrimination	Actionable results; Emotional relief; Fears of stigmatization or discrimination; Psychological distress while awaiting results	Ending diagnostic odyssey, Actionable information, Psychosocial burden, Healthcare discrimination, Family history, Altruism, Reproductive decision making, Social stigma	Pediatric; Child making their own decision; Guardian making decision for their child
Parents' perceptions of diagnostic genetic testing for children with inherited retinal disease in China.	2019	Zhang et al.	Molecular Genetics & Genomic Medicine	PMID: 31373165	China	Qualitative	Rare eye disorders	Non-interventional	Knowledge and Awareness; Attitudes and preferences	Qualitative study using inductive content analysis	Semi-structured, face-to-face, in-depth interviews; questions based on a literature review, designed to evaluate parental opinions of eye-related genetic testing for their children	Cross-sectional	Prospective	Diagnostic testing	46 parents from 46 families whose children were first diagnosed with suspected IRDs	Parents: Average age was 33.5 ± 5.3 years old (range 23–43, median 34)	- Parents of children who had been newly diagnosed with a suspected IRD. - Interviews were completed before genetic testing was done	- 47.8% of the parents supported genetic testing for their children with suspected IRDs. - The primary reasons parents supported genetic testing were: to help in making informed reproductive health decisions, to prepare for novel potential treatment, to identify the underlying causes of IRDs, to satisfy curiosity about the heredity of IRDs. - 19.6% of the parents were opposed to genetic testing. …	Themes and subthemes - included: 1)Informed decision making 2) preparing for treatment 3) identifying cause 4) satisfying curiosity 5) diagnostic testing opposition 6) lack of benefit 7) cost 8) accuracy of diagnosis 9) genetic testing limitations 10) support for diagnostic testing 11) familial impact (family planning) 12) benefit to family 13) vision loss concerns 14) family conflict 15) discrim…	Actionable results; Personal/ family history; Emotional relief; Altruism; Understanding of genetic testing; Patient empowerment; Access and financial barriers; Limited understanding of results	Ending diagnostic odyssey, Actionable information, No perceived benefit, Informed choice, Logistical barriers	Pediatric; Guardian making decision for their child
Choosing not to know: accounts of non-engagement with pre-symptomatic testing for Machado-Joseph disease.	2019	Mendes et al.	Eur J Human Genetics	PMID: 30573801	Portugal	Qualitative	Machado-Joseph disease	Non-interventional	Decision-Making	Qualitative study	Researcher developed semi-structured interview guide that covered participants: Value of genetic information, motivations for and engagement with pre-symptomatic testing, and experiences of talking to relatives about genetic risks and test results	Cross-sectional	Prospective	Predictive testing	25 participants	Mean: 42.4 years. Range: 11-68 years	- Individuals at risk for MJD or individuals affected by MJD or family members of individuals at risk or affected by MJD.	- The value of genetic information is subjective and influenced by factors like the availability of treatment and an individual's tolerance for predictive information. Many participants questioned the usefulness of PST for MJD, given the lack of effective treatment or cure. - The decision to undergo PST is complex and can lead to ambivalence and conflict within families. While some participants p…	Three major. themes emerged: 1) justification for not knowing because there is either no clinical benefit or psychological burden 2) An emphasis on everyday life, living a valid life and maintaining hope 3) desire to know, ambivalence and family conflict	Actionable results; Patient empowerment; Psychological distress while awaiting results; Limited understanding of results	Psychosocial burden, No perceived benefit, Family history, Reproductive decision making	Adult; personal health
"I need to know if I'm going to die young": Adolescent and young adult experiences of genetic testing for Li-Fraumeni syndrome	2020	Forbes Shepherd et al.	J Psychosocial Oncology	PMID: 32449501	Australia	Qualitative	Li-Fraumeni Syndrome (TP53 Mutation)	Non-interventional	Psychosocial impact	Qualitative- Semi-structured, one-on-one interviews	Researcher developed questionnaire/interview	Cross-sectional	Prospective	Predictive testing; Diagnostic testing	30 participants. 26 had a germline mutation in TP53; 4 were untested but at 50% risk. 15 have completed predictive genetic testing. 11 had completed diagnostic genetic testing.	25.5 ± 6.3 (mean +/-SD)	- Between 15 and 39 years old - Participants had to be diagnosed with, or at a 50% risk of having, a pathogenic germline mutation in TP53	Most participants sought genetic testing for Li-Fraumeni syndrome (LFS) to reduce uncertainty about their genetic status and plan for the future, reproductive decision-making, pt empowerment (find an answer for their cancer), family history.. Genetic testing introduced a new uncertainty about unpreventable cancer risk, influenced by family experiences of cancer for most tested participants. Whole…	Three themes were identified 1) motive for genetic testing 2) weighing knowledge of gene status with unpredictability of cancer risk	Actionable results; Personal/ family history; Emotional relief; Patient empowerment; Limited understanding of results	Ending diagnostic odyssey, Actionable information, No perceived benefit, Family history, Reproductive decision making	Pediatric; Child making their own decision
Young people's understanding, attitudes and involvement in decision-making about genome sequencing for rare diseases: A qualitative study with participants in the UK 100, 000 Genomes Project	2020	Lewis et al.	Eur J Medical Genetics	PMID: 32835846	United Kingdom	Qualitative	Rare- unspecified	Non-interventional	Decision-Making; Knowledge and Awareness	Qualitative- Semi-structured interviews	Researcher developed interview guide which explored young people's: understanding of genome sequencing, motivations for participating in genome sequencing, concerns about genome sequencing, views on receiving secondary findings, and their level of involvement in the decision-making process	Cross-sectional	Prospective	Diagnostic testing	27 participants	Range: 11-19 years Mean: 14 years	- Young people (aged 11-19) affected by rare diseases - No intellectual disability - Able to read and communicate in English	-While participants frequently used analogies to describe the function of genes and DNA, only 25% of participants correctly defined the term "genome." -Regarding the term "genome sequencing," 50% of the participants spoke about looking at the "order" or "pattern" of genes, but 10 participants explicitly stated they did not know what it meant. -18.5% of participants did not even remember hearing t…	1) knowledge 2) motivations 3) concerns 4) decision making	Actionable results; Emotional relief; Altruism; Understanding of genetic testing; Patient empowerment; Psychological distress while awaiting results	Ending diagnostic odyssey, Actionable information, Psychosocial burden, No perceived benefit, Altruism, Reproductive decision making, Informed choice	Pediatric; Child making their own decision; Guardian making decision for their child
Family Identity and Roles in the Context of Li-Fraumeni Syndrome: "No One's Like Us Mutants"	2021	Wilsnack et al.	Health & Social Work	PMID: 34618014	USA	Qualitative	Li-Fraumeni Syndrome (TP53 Mutation)	Non-interventional	Psychosocial impact; Decision making	Qualitative study using interpretive description and modified grounding theory.	A semi-structured interview explored participants’ experiences with genetic testing, family communication, reproductive choices, partner relationships, and cancer prevention behaviors.	Cross-sectional	Prospective	Predictive testing; diagnostic testing	120 Participants from 45 families	Range 13-81 year old	- Individuals with LFS (TP53- positive and unknown) and their family members (TP53-negative and unknown) - Participants above age 13 - All screening participants and their supportive family members above age 13, both mutation positive and negative - Family groups comprised siblings, parent–child dyads, partners, and mixed or extended family units	- Individuals with LFS describe feeling uniquely connected to other family members with LFS and disconnected from those who do not have LFS. - Family identities are not fixed, but rather shift dynamically due to experiences with LFS, cancer diagnoses, loss and grief, and other syndrome-related aspects of daily life. - A personal LFS diagnosis was not a requirement for LFS identity legitimacy. Ind…	Two themes were reported 1) LFS as an identity 2) LFS identity acceptance/rejection	Actionable results; Emotional relief; Altruism; Psychological distress while awaiting results	Ending diagnostic odyssey, Actionable information, No perceived benefit, Family history	Adult; personal health
Exploring Rare Disease Patient Attitudes and Beliefs regarding Genetic Testing: Implications for Person-Centered Care	2022	Dwyer et al.	J Personalized Medicine	PMID: 35330476	Multiple countries (USA, UK)	Qualitative	CHH	Non-interventional	Attitudes and Preferences; Decision making	Qualitative. Semi-structured focus group discussions with questions exploring pt’s experiences around genetic testing for CHH/KS, barriers related to decision-making, and ethical concerns and experiences explaining CHH/KS test results with potentially at-risk blood relatives.	Researcher-led focus group	Cross-sectional	Prospective	Diagnostic testing	58 participants	44.7 ± 11 (mean +/-SD)	- Patients diagnosed with Congenital hypogonadotropic hypogonadism (CHH) / Kallmann syndrome (KS) - Parents/guardians of children/adolescents with CHH/KS - 18+ years - English-speaking	Pre-Genetic Testing - Attitudes & Beliefs: Participants pursued genetic testing to better understand CHH/KS and reduce diagnostic uncertainty. Altruism, especially helping future generations, motivated 46%. Others were deterred by concerns that testing wouldn't impact treatment or by fear of unexpected findings. - Information & Support: Most participants reported a lack of pre-test counseling and…	Themes were categorized pre/post test. Pre test themes: attitudes & beliefs, and information & support. Post test themes include: return of results, family communicaiton, ethical concerns	Altruism; Fears of stigmatization or discrimination; Psychological distress while awaiting results	Ending diagnostic odyssey, Psychosocial burden, No perceived benefit, Altruism, Reproductive decision making, Informed choice, Logistical barriers	Adult; personal health; AND Pediatric; Guardian making decision for their child
Framing the Family: A Qualitative Exploration of Factors That Shape Family-Level Experience of Pediatric Genomic Sequencing	2023	Smith et al.	Children	PMID: 37238322	USA	Qualitative	Rare- unspecified	Non-interventional	Decision-Making; psychosocial impact	Qualitative study using semi-structured interviews and thematic analysis.	Qualitative study using semi-structured interviews and thematic analysis.	Cross-sectional	Prospective	Diagnostic testing	-Total Participants: 41 caregivers of pediatric patients - GS Status: --Recommended for GS: 20 --Received GS results within the past year: 21	-Mean age of caregivers: 36.7 years; SD: 7.8 years - Mean age of children at the time they were recommended for GS: 4.8 years; Range: 5 months to 17 years	- Parents and other primary caregivers of pediatric patients - Patients were evaluated for a suspected genetic condition at a pediatric outpatient clinic. - Patients were either recommended to have GS or had completed GS and received results within the past year.	- Family structure and dynamics, such as who caregivers considered family, the child’s relationship with siblings, and support from family members, shaped how caregivers approached and experienced genomic sequencing. - The parents’ relationship with each other, personal outlooks on parenting, experiences with other children, and emotional and physical health all contributed to their decisions and…	Major themes include: 1) family structure & dynamics 2) Parental philosophies, relationships, and identity 3) social and cultural influences	Actionable results; Emotional relief; Altruism; Patient empowerment; Fears of stigmatization or discrimination; Psychological distress while awaiting results	Ending diagnostic odyssey, Actionable information, Psychosocial burden, Healthcare discrimination, Family history, Reproductive decision making, Social stigma	Pediatric; Guardian making decision for their child
Patient Perceptions on the Advancement of Noninvasive Prenatal Testing for Sickle Cell Disease among Black Women in the United States.	2024	Thomas et al.	AJOB Empirical Bioethics	PMID: 38349128	USA	Qualitative	Prenatal and Reproductive Genetics; Sickle Cell Disease	Non-interventional	Decision-Making; Attitudes and Preferences	Qualitative study using semi-structured interviews	Semi-structured interviews explored: - Participants’ knowledge of NIPT before and after the interview. - Their responses to educational materials from ACOG about NIPT. - Reactions to the predictive nature of NIPT results. - Views on NIPT’s potential use for detecting fetal sickle cell disease (SCD), including responses to a hypothetical scenario involving a Black woman with SCD receiving a “false…	Cross-sectional	Prospective	Predictive testing	40 Black women in the US (19 participants with SCD; 21 participants without SCD)	Average age SCD 35.79, No SCD 31.29, Ranged between 18 and 51 years old	- Women between the ages of 18 and 51 years - Self-reported as Black - With or without SCD	- Participants shared diverse perspectives on NIPT for sickle cell disease, reflecting varied lived experiences and personal values. - The predictive and uncertain nature of NIPT results complicated decision-making—some participants saw it as helpful for planning, while others felt it added unnecessary stress or confusion. - Decision-making was influenced by multiple factors, including personal h…	Increased empirical research, reproductive options, ethical considerations	Actionable results; Personal/ family history; Fears of stigmatization or discrimination; Psychological distress while awaiting results; Limited understanding of results	Psychosocial burden, Reproductive decision making, Informed choice, No perceived benefit, Actionable information, Healthcare discrimination, Family history, social stigma	Prenatal
Short Communication: Lived experience perspectives on genetic testing for a rare eye disease	2024	Tam et al.	J Community Genetics	PMID: 37787878	Multiple countries (Canada and the Philippines)	Qualitative	Rare eye disorders	Non-interventional	Decision-Making	Qualitative study using semi-structured interviews and thematic analysis.	Semi-structured interviews explored: - Personal experiences and viewpoints of individuals living with Aniridia. - Their interactions with genetic testing related to the condition. - Encounters with genetic counseling services. - Reactions to and understanding of genetic test results. - Involvement in or perspectives on Aniridia-related research.	Cross-sectional	Prospective	Diagnostic testing	8 participants	Ranged from 19 to 55 at the time of the interview	- 18+ years old - Able to read, understand, and speak English. - Self-reported a diagnosis of aniridia	- Reproductive planning was an important motivator for participants who chose to undergo genetic testing. - Learning about their specific pathogenic variant and potential health risks associated with it was also a motivating factor. - Access to information about genetic testing, the cost of testing, and the availability of testing were significant barriers for participants who had not undergone t…	Reproductive planning, cost, information accuracy, effective communication for information and knowledge when receiving results	Actionable results; Altruism; Understanding of genetic testing; Patient empowerment; Fears of stigmatization or discrimination; Psychological distress while awaiting results; Access and financial barriers	Actionable information, Healthcare discrimination, Altruism, Reproductive decision making, Social stigma, Informed choice, Logistical barriers	Adult; personal health
“I am happy to be alive, but I prefer to have children without my chronic disease”: chronically ill persons’ views on reproduction and genetic testing for their own condition	2024	König and Reinsch	New Genetics and Society	10.1080/14636778.2024.2332299	Germany	Qualitative	Prenatal and Reproductive Genetics; Cystic Fibrosis; Marfan's Syndrome	Non-interventional	Attitudes and Preferences	Qualitative, ethnographic study explored how individuals with Marfan Syndrome (MFS) and Cystic Fibrosis (CF), along with their families and healthcare providers, decision-making for genetic testing. The study included over 30 in-depth interview based on 2 long-term research projects, supplemented by informal conversations, participant observation, diaries, and written communications. The research…	Researcher developed interview, guided by a list of topics, explored individuals' perspectives on preimplantation and prenatal genetic testing for their own conditions (Marfan Syndrome and Cystic Fibrosis) in the context of reproductive decision-making	Ethnographic	Prospective	Predictive testing	1 female + partner with MFS, seven with CF, (4 women, 3 men), 5 parents of children with CF, 15 members of several CF care teams (physicians, psychologists, and social workers)	Not reported	Individuals/families/providers affected by Marfan Syndrome or Cystic Fibrosis	- People living with Marfan Syndrome and Cystic Fibrosis shared diverse and nuanced views on genetic testing and reproductive choices, underscoring the complexity of these decisions. - Many participants, drawing from their personal experiences with chronic illness, favored genetic testing as a way to potentially spare a future child from similar suffering. - A key consideration for some was the s…	1) to prevent suffering for the child and parents 2) worry and challenges associated with caring for a sick child 3) desire to avoid the challenge between child and self needs	Actionable results; Personal/ family history; Emotional relief	Actionable information, Family history, Reproductive decision making	Prenatal; Preconception

## Sheet: Quantitative
Title	Year	Authors	Journal	PMID	Country of origin	Methodology	Detailed Disease Category	Interventional vs. Non-interventional	Study objective	Approach	Measures/ tools/ questionnaires	Cross-sectional or longitudinal?	Prospective or retrospective or theoretical	Testing type	Participants (n)	Age	Inclusion criteria	Key takeaways	Codes & Themes	Promoters & barriers: Themes	TPB: Themes	Lifespan Development
Women's knowledge and use of prenatal screening tests.	2016	Seven et al.	J Clinical Nursing	PMID: 27487389	Turkey	Quantitative	Prenatal and Reproductive Genetics	Non-interventional	Decision-Making & rate of use	Quantitative cross-sectional survey	Two questionnaires developed by the researchers: - Participant Information Form covering participant and partner demographics, obstetric history, prenatal genetic screening history (double or triple test), and reasons for accepting or declining the test. -Knowledge Assessment Form assessing knowledge of double and triple tests, timing, results, and further examinations based on results. 1 point w…	Cross-sectional	Prospective	Predictive testing	274 pregnant women	Mean age of women: 29.93 years; SD: 6.81 years	Pregnant women over 20 weeks gestation seeking prenatal care	- Only 36.1% of the pregnant women participating in the study had undergone prenatal screening using either the double or triple test, even though these tests are routinely offered and free to all pregnant women in Turkey. - The pregnant women in the study demonstrated a low level of knowledge about prenatal screening tests, as evidenced by a mean score of 3.43 out of 10 on the knowledge assessme…	Positive personal/ family history; Understanding of genetic testing	Personal/ family history; Understanding of genetic testing	Family history, Informed choice	Prenatal
Informed decision making and psychosocial outcomes in pregnant and nonpregnant women offered population fragile X carrier screening	2017	Metcalfe et al.	Genetics in Medicine	PMID: 28661491	Australia	Quantitative	Prenatal and Reproductive Genetics; Fragile-X disease	Interventional	Decision-Making; Psychosocial impact	Two self-report questionnaires: Q1 was administered at the time participants decided whether or not to undergo fragile X syndrome (FXS) carrier screening. Q2 was administered one month later or after test results were returned.	- Two self-report questionnaires (Q1 and Q2) that included validated scales and measures assessing: - Knowledge about FXS (using a study-specific scale) - Attitudes towards FXS carrier screening - Deliberation about the decision to undergo screening - Depression, Anxiety, and Stress (using the Depression Anxiety Stress Scale (DASS) and the Spielberger State-Trait Anxiety Inventory (STAI)) - Decis…	Longitudinal	Prospective	Carrier screening	Returned Q1 = 961 [551 nonpregnant; 410 pregnant] - Accepted test = 756 [458 nonpregnant; 298 pregnant] - Actively declined test = 205 [93 nonpregnant; 112 pregnant] Returned Q2 = 858[491 nonpregnant; 367 pregnant]	Average age: Non-pregnant- 36.2 years old. Pregnant- 32.8 years old	- Either not pregnant or up to 13 weeks pregnant.	- 83.1% of recruited women returned the initial questionnaire. Of those, 70.6% of non-pregnant and 58.8% of pregnant women chose to undergo FXS carrier screening. Informed choice was high in both groups (77.4% and 72.9%, respectively) - Measures of depression, stress, and anxiety were similar to population norms for approximately 85% of the women. Decisional conflict and regret were generally low…	Positive personal/ family history; Understanding of genetic testing; Psychological distress for people who have not received results yet, Fears of stigmatization or discrimination	Personal/ family history; Understanding of genetic testing; Fears of stigmatization/ discrimination; Psychological distress while awaiting results	No perceived benefit, Family history, Reproductive decision making, Informed choice	Prenatal AND preconception
Offering pregnant women different levels of genetic information from prenatal chromosome microarray: a prospective study.	2018	Halliday et al.	Eur J Human Genetics	PMID: 29410473	Australia	Quantitative	Prenatal and Reproductive Genetics	Non-interventional	Attitudes and Preferences (NEW); Decision making	Quantitative Study. 2 self-administered surveys were used in the study.	Survey 1 was completed by the women before the procedure (decisional conflict, STAI- trait anxiety, STAI- state anxiety, intolerance of uncertainty, life orientation test, perceived likelihood of carrying a child with a genetic abnormality)- all scored numerically. Survey 2 was sent to the women approximately 10 days after they received their microarray results (Brief Resilience Scale, STAI- Stat…	Longitudinal	Prospective	Diagnostic testing	111 participants- 66 opted for the extended analysis and 45 chose the targeted analysis	<30 years- 6 (targeted analysis) 8 (Extended) 30–34 years 10 (targeted analysis) 13 (Extended) 35+ years 29 (targeted analysis) 45 (Extended)	- English-speaking pregnant women. - Scheduled for CVS or amniocentesis - Reasons for procedure included: Increased risk on prenatal screening tests (maternal serum or NIPT), Advanced maternal age (≥37 years) without any prior screening risk, Maternal request (e.g., twin pregnancy or IVF), Family history of a Mendelian disorder. Eligible participants also needed sufficient time (2-3 days) between…	- When given the choice between receiving extended information (including variants of uncertain significance) or targeted information (clinically significant findings only), 59.5% of participants opted for extended analysis while 40.5% chose targeted analysis. - A significantly higher proportion of women who chose extended analysis had prenatal diagnosis solely due to being 37 years or older comp…	Woman's age	Woman's age	Informed choice	Prenatal
Identifying Factors Underlying the Decision for Sickle Cell Carrier Screening Among African Americans Within Middle Reproductive Age.	2018	Mayo-Gamble et al.	J Genetic Counseling	PMID: 29574538	USA	Quantitative	Sickle Cell Disease	Non-interventional	Decision-Making	Cross-sectional survey study	- Cross-sectional survey questionnaire that measured: Socio-demographics, Reasoned Action Approach (RAA) (Attitude, perceived norm, and perceived behavioral control related to requesting SCT screening from a doctor, and individual's readiness to request SCT screening from their doctor in the next 12 month), Extended Parallel Process Model (EPPM) (Perceived threat and response efficacy of SCT scre…	Cross-sectional	Prospective	Carrier screening	300	Mean- 27.8 years old. SD- 5.2 years	- 18-35 years old. - Self-identified as Black/African American - Unaware of SCT status	- African Americans within middle reproductive age have slightly positive intentions towards SCT screening. The average intention score was 1 on a scale ranging from -3 to 3, indicating a slightly positive inclination towards getting screened for SCT - Perceived behavioral control emerged as the strongest predictor of intention to request SCT screening. - Age, education level, screening knowledge…	Positive personal/ family history; understanding of genetic testing	Personal/ family history; Understanding of genetic testing	No perceived benefit, Healthcare discrimination, Social stigma, Informed choice, Logistical barriers	Adult; personal health
Noninvasive Prenatal Whole Genome Sequencing: Pregnant Women's Views and Preferences.	2019	Sullivan et al.	Obstetrics & Gynecology	PMID: 30741804	USA	Quantitative	Prenatal and Reproductive Genetics	Non-interventional	Attitudes and Preferences; Decision making	Prospective survey study	-8 randomized categories of potential genomic results, including one non-medical category and seven medical categories organized by disease onset, severity, prevalence, and actionability. - Standardized list of reasons for choosing or declining to receive results. - Questions about the role of clinicians in decision-making, desirability of state or federal regulation, comfort with uncertain genom…	Cross-sectional	Prospective	Predictive testing	553 participants returned the survey	- 20 years or younger: 5.1% (28 participants) - 21–30 years: 38.2% (211 participants) - 31–40 years: 50.8% (281 participants) - 41 years or older: 5.4% (30 participants)	Women who were at least 8 weeks pregnant and receiving prenatal care at one of three Inova clinics	- 89.7% of respondents desired information about serious, treatable childhood-onset conditions obtainable through prenatal whole-genome sequencing. - 40% of respondents desired information on non-medical traits. - The most common reason for wanting medical prenatal whole-genome sequencing results was to be prepared financially, medically, or psychologically to care for a child with special needs.…	Actionable results; Understanding of genetic testing	Actionable results; Understanding of genetic testing, empowerment	Ending diagnostic odyssey, Actionable information, Psychosocial burden, Informed choice	Prenatal
The value of diagnostic testing for parents of children with rare genetic diseases.	2019	Marshall et al.	Genetics in Medicine	PMID: 31239560	Canada	Quantitative	Rare- unspecified	Non-interventional	Attitudes and Preferences	Quantitative online survey	Discrete choice experiment (DCE) survey- Included 14 choice tasks with 6 attributes (e.g., type of test, chance of diagnosis, cost). Used valuation-space modeling to estimate: Willingness to Pay (WTP) Willingness to Wait (WTW) Minimum Acceptable Chance (MAC) of diagnosis.	Cross-sectional	Prospective	Diagnostic testing	319 parents or guardians of children with, or suspected of having, a rare disease completed the survey	- Mean: 41 years (respondents) - Range: 22-73 years (respondents) - Mean: 9.8 years (children of respondents) - Range: 1–44 years (children of respondents)	- Parents or legal guardians over 18 years of age. - Residing in Canada. - Have a child with a childhood-onset genetic disease or suspected genetic condition	- Parents of children with rare diseases place a high value on ES, willing to pay a substantial amount, wait for extended periods, and accept a lower chance of diagnosis compared to other procedures. - The desire for knowledge about the disease, potential changes in medical management, and access to disease-specific services are key drivers of parental preferences for ES. - Parents highly value r…	Patient empowerment; Actionable results; Positive personal/ family history	Actionable results; Personal/ family history; Patient empowerment	Ending diagnostic odyssey, Actionable information, Psychosocial burden, Healthcare discrimination, Family history, Social stigma	Pediatric; Guardian making decision for their child
Which types of conditions should be included in reproductive genetic carrier screening? Views of parents of children with a genetic condition.	2020	Thomas et al.	Eur J Medical Genetics	PMID: 33007447	Australia	Quantitative	Prenatal and Reproductive Genetics	Non-interventional	Attitudes and Preferences	Quantitative questionnaire-based study using an online survey for data collection	Quantitative, online questionnaire. Presented 7 distinct genetic conditions varying in severity, including both those with available treatments and those for which no effective interventions currently exist. Participants were asked whether they support offering reproductive carrier screening for each of these conditions and if they would personally choose to undergo carrier screening for each con…	Cross-sectional	Prospective	Carrier screening	150 participants	<20: 0.7% (1 participant); 20-29: 6.7% (10 participants); 30-39: 41.3% (62 participants); 40-49: 32.0% (48 participants); 50-59: 14.0% (21 participants); 60-69: 2.7% (4 participants); 70+: 2.7% (4 participants)	Adults over the age of 18 who have a child with a genetic condition	-Over 90% of participants supported offering carrier screening for neuromuscular conditions (95.5%), early fatal neurodegenerative conditions (92.2%), chronic multisystem disorders (91.9%), and conditions that cause intellectual disability (92.1%). - The majority of participants also supported the inclusion of treatable metabolic conditions (87.0%) and non-syndromic hearing loss (65.2%) in carrie…	Actionable results; Positive personal/ family history	Actionable results; Personal/ family history	Actionable information, Reproductive decision making, Informed choice	Preconception
Framing Effects on Decision-Making for Diagnostic Genetic Testing: Results from a Randomized Trial	2021	Dwyer et al.	Genes	PMID: 34202935	USA	Quantitative	Congenital hypogonadotropic hypogonadism (CHH); Hereditary breast and ovarian cancer syndrome (HBOC)/ BRCA1/BRCA	INTERVENTIONAL	Decision-Making	Quantitative study utilizing a randomized factorial design to explore how different ways of presenting information (framing) influence responses to hypothetical genetic testing situations. The study compared participants’ testing choices, satisfaction levels, feelings of regret, and thought processes around decision-making across various framing conditions and testing scenarios. It included 6 fra…	- Researcher designed randomized decision questionnaire - Satisfaction with Decision Scale (SWD) - Decision Regret Scale (DRS) - Newest Vital Sign (NVS) (health literacy measure)	Cross-sectional	Prospective	Genetic testing in a hypothetical scenario	1012 participants. 507 were randomized to a common, life-threatening genetic condition scenario; 505 were randomized into a rare, life altering genetic condition scenario	36.1 ± 10.7 (mean +/-SD)	- English-speaking users of Amazon’s Mechanical Turk platform - 18+ years - living in North America	- Default frames (i.e., opt-in, opt-out) and enhanced choice frames (based on the TPB) all increased the likelihood of individuals opting for genetic testing compared with the ‘choice’ frame - No association between NVS (health literacy) and overall decision to opt for genetic testing - Neither satisfaction nor regret differed across the six frames - decision to opt for genetic testing did not di…	Fears of stigmatization or discrimination; Altruism	Altruism; Fears of stigmatization or discrimination	Healthcare discrimination, Social stigma	Adult; personal health
Patient attitudes and preferences about expanded noninvasive prenatal testing	2023	Dubois et al.	Frontiers in Genetics	PMID: 37152999	Canada	Quantitative	Prenatal and Reproductive Genetics	Non-interventional	Attitudes and Preferences (for their child to get tested)	Prospective quantitative survey study of general-risk pregnant patients undergoing first-tier cell-free DNA (cfDNA) screening at a private prenatal clinic in Canada	Quantitative, anonymous electronic survey consisting of 28 questions covering: - Current pregnancy and pregnancy history, opinions about fetal DNA screenings for common trisomies, views on additional information from fetal DNA (incidental findings), opinions and information about financial resources for NIPT, socio-cultural demographics	Cross-sectional	Prospective	Predictive testing	200 participants	- Median age: 30 years - Range: 19-40 years	- Pregnant patients 18 years of age or older - French-speaking - Able to provide informed consent for research	After receiving information about expanded NIPT, most participants expressed interest in receiving findings related to both their own and their fetuses current and future health. Participants were comfortable screening for conditions that are well-known, impact care during pregnancy, and have treatments available. Although fewer, participants were still comfortable screening for conditions that a…	Patient empowerment; actionable results	Actionable results; Patient empowerment	Ending diagnostic odyssey, Actionable information, Informed choice, reproductive decision making	Prenatal
Knowledge, attitudes and decision regret: a longitudinal survey study of participants offered genome sequencing in the 100,000 Genomes Project	2023	Peter et al.	Eur J Human Genetics	PMID: 37789083	United Kingdom	Quantitative	Rare- unspecified	Non-interventional	Attitudes and Preferences; Knowledge and understanding	Longitudinal survey study with data collected at two time points: - T1: At the time of consenting for GS. - T2: 12–18 months after consenting for GS	- Knowledge of Genome Sequencing (KOGS) - Specific knowledge of GS scale - General attitudes towards GS scale - Specific attitudes towards GS scale - Decisional Regret Scale (DRS)	Longitudinal	Prospective	Diagnostic testing	- T1: 504 participants completed the survey. - T2: 296 participants completed the survey (58.7% response rate)	Mean age at T2: 48.0 years (SD= 14.0, range 16–79)	- Participants in the rare disease arm of the 100,000 Genomes Project (100 kGP). - Adult patients, parents of children, and relatives of patients all with a rare disease undergoing GS. - Recruited from 6 London hospitals that were part of two Genomic Medicine Centres involved in recruiting probands and their relatives into the 100 kGP.	- Participants' basic knowledge of GS remained stable from T1 to T2. - Attitudes towards GS were generally positive at both time points, with feelings remaining stable over time. - Decision regret towards undergoing GS was low overall at T2. - Participants with lower positive attitudes and higher negative attitudes towards GS at T1 reported greater decision regret at T2. - Specific knowledge of G…	Understanding of genetic testing; Actionable results	Actionable results; Understanding of genetic testing	Informed choice, Actionable outcomes	Adult; personal health AND Pediatrics; Guardian making decision for their child

## Sheet: Mixed methods
Title	Year	Authors	Journal	PMID	Country of origin	Methodology	Detailed Disease Category	Interventional vs. Non-interventional	Study objective	Approach	Measures/ tools/ questionnaires	Cross-sectional or longitudinal?	Prospective or retrospective or theoretical	Testing type	Participants (n)	Age	Inclusion criteria	Key takeaways	Codes & Themes	Promoters & barriers: Themes	TPB: Themes	Lifespan Development
Prospective Evaluation of Predictive DNA Testing for Huntington's Disease in a Large German Center	2017	Ibisler et al.	J Genetic Counseling	PMID: 28361381	Germany	Mixed Methods	Huntington's Disease	Non-interventional	Decision-Making & experiences following their decision	Questionnaires and telephone interviews at three points: during/after initial counseling (sociodemographic data), weeks after counseling (information about the decision-making process, attitudes and experiences through qual and quant questions), and 12-15 months later (telephone interview)	Researcher developed questionnaire/ interview	Longitudinal	Prospective	Predictive testing	72 (completed at least one phase)	mean= 33 years old	Individuals with a positive family history of HD and 18 + years old, willing and capable of giving informed consent	- 71 out of 72 of the participants in the study completed an evaluation questionnaire 4–6 weeks after their initial genetic counseling session. All 71 reported that the information provided during the session was easy to understand. - 70 out of 72 of the participants in the study completed a second evaluation questionnaire approximately one year after the initial genetic counseling session. - 68 …	1) positive emotional state 2) positive reactions when informing others 3) Lack of regret after predictive testing 4) Conveying information to children and family planning	Personal/ family history; Understanding of genetic testing	Actionable information, Family history, Reproductive decision making, Informed choice	Adult; personal health
Genetic Testing in Prion Disease: Psychological Consequences of the Decisions to Know or Not to Know	2019	Schwartz et al.	Frontiers in Genetics	PMID: 31616476	France	Mixed Methods	Prion Disease	Non-interventional	Psychosocial impact; Decision making	Mixed methods. - Semi-structured interviews and self-administered surveys using validated instruments	Standardized psychological scales: - Beck Depression Inventory (BDI) - State-Trait Anxiety Inventory: Semi Structured interviews: Based on a series of multiple-choice and open questions, specific for: mutation carriers, non-carriers, and those who did not undergo testing	Cross-sectional	Prospective	Predictive testing	-19 individuals agreed to participate in the study (3 mutation carriers, 10 non-carriers, and 6 who did not undergo testing)	Mean age at first contact: 40 years (range 21-65 years)	-Consulted the genetics department of Pitié-Salpétrière University Hospital in Paris after being informed that a relative had been diagnosed with a genetic prion disease. - All were asymptomatic at the time of first contact.	- Anxiety levels were high in all three groups of participants: those who did not undergo genetic testing, those who tested positive for a PRNP mutation, and those who tested negative for a PRNP mutation. - The researchers experienced difficulty contacting those who tested positive for a PRNP mutation for follow-up interviews, and those who were contacted were often reluctant to participate. - Th…	1) Test contemplation 2) fear, guilt and self observation 3) family planning 3) a 'taboo' about familial disease 4) Informing children 5) fear and stigmatization	Actionable results; Emotional relief; Fears of stigmatization or discrimination; Psychological distress while awaiting results; Limited understanding of results	Ending diagnostic odyssey, Actionable information, Psychosocial burden, No perceived benefit, Healthcare discrimination, Family history, Reproductive decision making, Social stigma	Adult; personal health
Genetic testing in adult survivors of retinoblastoma in Denmark: A study of the experience and impact of genetic testing many years after initial diagnosis	2022	Gregersen et al.	Eur J Medical Genetics	PMID: 35843585	Denmark	Mixed Methods	Rare eye disorders	Interventional	Knowledge and understanding; psychosocial impact	Mixed methods	- Response to invited genetic testing and uptake (Quantitative Data): How many invited individuals responded to the invitation letter for genetic counseling and testing, how many of those who responded decided to undergo the RB1 genetic testing, RB1 Variant Detection Rate, demographic characteristics - Semi-structured, one-on-one interviews (Qualitative Data): Knowledge and perceptions of risk, m…	Cross-sectional	Prospective	Diagnostic testing	59 participants	Does not state the mean or SD of participants but the study included participants across three age groups: 18-29 years, 30-39 years, and 40-49 years	Individuals diagnosed with RB between 1943 and 2013 who were living in Denmark, between 18 and 49 years old, and had not previously had genetic testing for the RB1 gene	- 58% of the retinoblastoma (RB) survivors contacted accepted the offer for genetic counseling and testing. - Heritable RB was detected in 23% of those tested—all of whom had unilateral RB—underscoring the value of offering genetic testing even when bilateral disease is not present. - Most participants appreciated receiving genetic information, despite the new uncertainties it introduced, and fel…	Three themes emerged: 1) Risk 2) importance of knowledge 3) influence of GT results	Actionable results; Personal/ family history; Emotional relief; Altruism; Understanding of genetic testing; Psychological distress while awaiting results	Ending diagnostic odyssey, Actionable information, Psychosocial burden, Family history, Reproductive decision making, Informed choice	Adult; personal health

## Sheet: Lifespan Development
Title	Year	Authors	Journal	PMID	Country of origin	Methodology	Detailed Disease Category	Interventional vs. Non-interventional	Study objective	Approach	Measures/ tools/ questionnaires	Cross-sectional or longitudinal?	Prospective or retrospective or theoretical	Testing type	Participants (n)	Age	Inclusion criteria	Key takeaways	Codes & Themes	Promoters & barriers: Themes	TPB: Themes	Lifespan Development
Attitudes Toward Pre-implantation Genetic Diagnosis (PGD) for Genetic Disorders Among Potential Users in Malaysia.	2015	Olesen et al.	Science & Engineering Ethics	PMID: 25724710	Malaysia	Qualitative	Prenatal and Reproductive Genetics; Rare- unspecified	Non-interventional	Decision-Making	Qualitative study using in-depth interviews	-Semi-structured questionnaires t to gather information on participants': knowledge of preimplantation genetic diagnosis, attitudes toward PGD, and decision-making related to PGD	Cross-sectional	Prospective	Diagnostic testing	7 potential PDG users (4 mothers of children with genetic disorders and 3 individuals with genetic disorders themselves)	Not reported	- Potential PGD users: This included individuals who had or whose children had a genetic disease and desired to have another child free of that genetic disease.	-Potential Malaysian PGD users were generally supportive of PGD for medical purposes but expressed caution. They often related their views to their personal experiences. -Participants' views on PGD were strongly influenced by their personal experiences with genetic diseases, shaping their beliefs about its appropriateness for themselves and others. - Some participants felt that using PGD was "pla…	Three major themes arose from the study 1) Use of pre-implantation testing is an attempt to 'play God' 2) Parents can use PGD testing as a tool to optimize life for their children 3) The right to make decisions based on available choices	Actionable results; Personal/ family history; Emotional relief; Altruism; Fears of stigmatization/ discrimination	Actionable information, Family history, Reproductive decision making	Preconception
Informed decision making and psychosocial outcomes in pregnant and nonpregnant women offered population fragile X carrier screening	2017	Metcalfe et al.	Genetics in Medicine	PMID: 28661491	Australia	Quantitative	Prenatal and Reproductive Genetics; Fragile-X disease	Interventional	Decision-Making; Psychosocial impact	Two self-report questionnaires: Q1 was administered at the time participants decided whether or not to undergo fragile X syndrome (FXS) carrier screening. Q2 was administered one month later or after test results were returned.	- Two self-report questionnaires (Q1 and Q2) that included validated scales and measures assessing: - Knowledge about FXS (using a study-specific scale) - Attitudes towards FXS carrier screening - Deliberation about the decision to undergo screening - Depression, Anxiety, and Stress (using the Depression Anxiety Stress Scale (DASS) and the Spielberger State-Trait Anxiety Inventory (STAI)) - Decis…	Longitudinal	Prospective	Carrier screening	Returned Q1 = 551 nonpregnant - Accepted test = 458 nonpregnant - Actively declined test = 93 nonpregnant Returned Q2 = 491 nonpregnant	Average age- Non-pregnant: 36.2 years old	- Either not pregnant or up to 13 weeks pregnant.	- 83.1% of recruited women returned the initial questionnaire. Of those, 70.6% of non-pregnant and 58.8% of pregnant women chose to undergo FXS carrier screening. Informed choice was high in both groups (77.4% and 72.9%, respectively) - Measures of depression, stress, and anxiety were similar to population norms for approximately 85% of the women. Decisional conflict and regret were generally low…	Positive personal/ family history; Understanding of genetic testing; Psychological distress for people who have not received results yet, Fears of stigmatization or discrimination	Personal/ family history; Understanding of genetic testing; Fears of stigmatization/ discrimination; Psychological distress while awaiting results	No perceived benefit, Family history, Reproductive decision making, Informed choice	Preconception and Prenatal **No statistical difference in the factors to undergo genetic testing between preconception and prenatal
Which types of conditions should be included in reproductive genetic carrier screening? Views of parents of children with a genetic condition.	2020	Thomas et al.	Eur J Medical Genetics	PMID: 33007447	Australia	Quantitative	Prenatal and Reproductive Genetics	Non-interventional	Attitudes and Preferences	Quantitative questionnaire-based study using an online survey for data collection	Quantitative, online questionnaire. Presented 7 distinct genetic conditions varying in severity, including both those with available treatments and those for which no effective interventions currently exist. Participants were asked whether they support offering reproductive carrier screening for each of these conditions and if they would personally choose to undergo carrier screening for each con…	Cross-sectional	Prospective	Carrier screening	150 participants	<20: 0.7% (1 participant); 20-29: 6.7% (10 participants); 30-39: 41.3% (62 participants); 40-49: 32.0% (48 participants); 50-59: 14.0% (21 participants); 60-69: 2.7% (4 participants); 70+: 2.7% (4 participants)	Adults over the age of 18 who have a child with a genetic condition	-Over 90% of participants supported offering carrier screening for neuromuscular conditions (95.5%), early fatal neurodegenerative conditions (92.2%), chronic multisystem disorders (91.9%), and conditions that cause intellectual disability (92.1%). - The majority of participants also supported the inclusion of treatable metabolic conditions (87.0%) and non-syndromic hearing loss (65.2%) in carrie…	Actionable results; Positive personal/ family history	Actionable results; Personal/ family history	Actionable information, Reproductive decision making, Informed choice	Preconception
“I am happy to be alive, but I prefer to have children without my chronic disease”: chronically ill persons’ views on reproduction and genetic testing for their own condition	2024	König and Reinsch	New Genetics and Society	10.1080/14636778.2024.2332299	Germany	Qualitative	Prenatal and Reproductive Genetics; Cystic Fibrosis; Marfan's Syndrome	Non-interventional	Attitudes and Preferences	Qualitative, ethnographic study explored how individuals with Marfan Syndrome (MFS) and Cystic Fibrosis (CF), along with their families and healthcare providers, decision-making for genetic testing. The study included over 30 in-depth interview based on 2 long-term research projects, supplemented by informal conversations, participant observation, diaries, and written communications. The research…	Researcher developed interview, guided by a list of topics, explored individuals' perspectives on preimplantation and prenatal genetic testing for their own conditions (Marfan Syndrome and Cystic Fibrosis) in the context of reproductive decision-making	Ethnographic	Prospective	Predictive testing	1 female + partner with MFS, seven with CF, (4 women, 3 men), 5 parents of children with CF, 15 members of several CF care teams (physicians, psychologists, and social workers)	Not reported	Individuals/families/providers affected by Marfan Syndrome or Cystic Fibrosis	- People living with Marfan Syndrome and Cystic Fibrosis shared diverse and nuanced views on genetic testing and reproductive choices, underscoring the complexity of these decisions. - Many participants, drawing from their personal experiences with chronic illness, favored genetic testing as a way to potentially spare a future child from similar suffering. - A key consideration for some was the s…	1) to prevent suffering for the child and parents 2) worry and challenges associated with caring for a sick child 3) desire to avoid the challenge between child and self needs	Actionable results; Personal/ family history; Emotional relief	Actionable information, Family history, Reproductive decision making	Prenatal AND Preconception **Does not differentiate the results between prenatal and preconception
"Suddenly Having two Positive People who are Carriers is a Whole New Thing" - Experiences of Couples Both Identified as Carriers of Cystic Fibrosis Through a Population-Based Carrier Screening Program in Australia.	2015	Ioannou et al.	J Genetic Counseling	PMID: 25925605	Australia	Qualitative	Prenatal and Reproductive Genetics; Cystic Fibrosis	Non-interventional	Decision-Making and psych/soc impact	Qualitative semi-structured interviews	Semi-structured interview guide- open-ended interview that discussed how the couples were first given the choice to undergo carrier screening, why they wanted to have GT, their experience with GT, the results from their GT, how their results impacted their reproductive decisions influenced by screening, and if they decided to inform family members of their results	Cross-sectional	Prospective	Carrier screening (n=9) ; Diagnostic testing (n=6)	16 participants: 9 interviews were conducted. This included 7 couple interviews and 2 individual interviews (where the male partner declined to participate). The females from 6 of the 9 couples interviewed were pregnant when they were offered genetic screening.	Not reported	Couples who both received positive CF carrier results through the Victorian Clinical Genetics Services population-based CF carrier screening program in Australia between January 2006 and December 2010	- Most of the couples were offered CF screening by their obstetrician many of whom were pregnant at the time of screening. - Most of the participants had never heard of CF or knew very little about it before undergoing screening. - All of the couples who were pregnant at the time of screening chose to have prenatal diagnosis to determine the CF status of the fetus. All participants shared their c…	Four major themes were identified: 1) Offer of screening 2) Testing for CF carrier status 3) Future outcomes of screening 4) Concerns with regard to CF carrier screening program	Personal/ family history; Altruism; Understanding of genetic testing; Patient empowerment; Women's Age; Cost; Psychological distress while awaiting results; Access and financial barriers; Limited understanding of results	Actionable information, Family history, Reproductive decision making, Informed choice, Logistical barriers	Prenatal
Women's knowledge and use of prenatal screening tests.	2016	Seven et al.	J Clinical Nursing	PMID: 27487389	Turkey	Quantitative	Prenatal and Reproductive Genetics	Non-interventional	Decision-Making & rate of use	Quantitative cross-sectional survey	Two questionnaires developed by the researchers: - Participant Information Form covering participant and partner demographics, obstetric history, prenatal genetic screening history (double or triple test), and reasons for accepting or declining the test. -Knowledge Assessment Form assessing knowledge of double and triple tests, timing, results, and further examinations based on results. 1 point w…	Cross-sectional	Prospective	Predictive testing	274 pregnant women	Mean age of women: 29.93 years; SD: 6.81 years	Pregnant women over 20 weeks gestation seeking prenatal care	- Only 36.1% of the pregnant women participating in the study had undergone prenatal screening using either the double or triple test, even though these tests are routinely offered and free to all pregnant women in Turkey. - The pregnant women in the study demonstrated a low level of knowledge about prenatal screening tests, as evidenced by a mean score of 3.43 out of 10 on the knowledge assessme…	Positive personal/ family history; Understanding of genetic testing	Personal/ family history; Understanding of genetic testing	Family history, Informed choice	Prenatal
Attitudes Towards Prenatal Genetic Counseling, Prenatal Genetic Testing, and Termination of Pregnancy among Southeast and East Asian Women in the United States	2017	Tsai et al.	J Genetic Counseling	PMID: 28251433	USA	Qualitative	Prenatal and Reproductive Genetics	Non-interventional	Attitudes and Preferences	Qualitative study using semi-structured telephone interviews	Semi-structured telephone interviews using an interview guide covering: - Demographic questions - A series of four short vignettes: 1. Discovery of an ultrasound abnormality during a routine obstetric appointment. 2. Referral to a prenatal genetic counselor. 3. A prenatal genetic counseling appointment with a discussion of genetic testing options. 4. Discussion of positive genetic testing results…	Cross-sectional	Prospective	Genetic testing in a hypothetical scenario	23 participants	- Median age: 29 years - Range: 22–70 years	- English speakers. - Age 18 or older. - Members of an Asian cultural organization at the school, local, or national level. - Claimed Southeast or East Asian ancestry.	- Participants expressed diverse expectations for genetic counselors (52%) preferring non directive counseling, 39% favoring a directive approach). 10 out of 23 participants expressed approval of the nondirective approach, emphasizing the counselor's role as an information provider. 8 participants believed the patient in the vignette might anticipate recommendations due to cultural norms that pla…	Four themes emerged: 1) varied expectations for genetic counselors 2) evaluated risk/benefits in regard to genetic testing 3) diverse perspectives regarding termination for lethal/non-lethal genetic disorders 4) cultural influence on the decision to test or terminate, lack of resources, shame, stigma, and family pressure	Understanding of genetic testing; Patient empowerment; Fears of stigmatization or discrimination; Psychological distress while awaiting results; Access and financial barriers; Limited understanding of results	Ending diagnostic odyssey, Reproductive decision making, Logistical barriers	Prenatal
Informed decision making and psychosocial outcomes in pregnant and nonpregnant women offered population fragile X carrier screening	2017	Metcalfe et al.	Genetics in Medicine	PMID: 28661491	Australia	Quantitative	Prenatal and Reproductive Genetics; Fragile-X disease	Interventional	Decision-Making; Psychosocial impact	Two self-report questionnaires: Q1 was administered at the time participants decided whether or not to undergo fragile X syndrome (FXS) carrier screening. Q2 was administered one month later or after test results were returned.	- Two self-report questionnaires (Q1 and Q2) that included validated scales and measures assessing: - Knowledge about FXS (using a study-specific scale) - Attitudes towards FXS carrier screening - Deliberation about the decision to undergo screening - Depression, Anxiety, and Stress (using the Depression Anxiety Stress Scale (DASS) and the Spielberger State-Trait Anxiety Inventory (STAI)) - Decis…	Longitudinal	Prospective	Carrier screening	Returned Q1 = 410 pregnant - Accepted test = 298 pregnant - Actively declined test = 112 pregnant Returned Q2 = 367 pregnant	Average age- Pregnant: 32.8 years old	- Either not pregnant or up to 13 weeks pregnant.	- 83.1% of recruited women returned the initial questionnaire. Of those, 70.6% of non-pregnant and 58.8% of pregnant women chose to undergo FXS carrier screening. Informed choice was high in both groups (77.4% and 72.9%, respectively) - Measures of depression, stress, and anxiety were similar to population norms for approximately 85% of the women. Decisional conflict and regret were generally low…	Positive personal/ family history; Understanding of genetic testing; Psychological distress for people who have not received results yet, Fears of stigmatization or discrimination	Personal/ family history; Understanding of genetic testing; Fears of stigmatization/ discrimination; Psychological distress while awaiting results	No perceived benefit, Family history, Reproductive decision making, Informed choice	Preconception and Prenatal **No statistical difference in the factors to undergo genetic testing between preconception and prenatal
Offering pregnant women different levels of genetic information from prenatal chromosome microarray: a prospective study.	2018	Halliday et al.	Eur J Human Genetics	PMID: 29410473	Australia	Quantitative	Prenatal and Reproductive Genetics	Non-interventional	Attitudes and Preferences (NEW); Decision making	Quantitative Study. 2 self-administered surveys were used in the study.	Survey 1 was completed by the women before the procedure (decisional conflict, STAI- trait anxiety, STAI- state anxiety, intolerance of uncertainty, life orientation test, perceived likelihood of carrying a child with a genetic abnormality)- all scored numerically. Survey 2 was sent to the women approximately 10 days after they received their microarray results (Brief Resilience Scale, STAI- Stat…	Longitudinal	Prospective	Diagnostic testing	111 participants- 66 opted for the extended analysis and 45 chose the targeted analysis	<30 years- 6 (targeted analysis) 8 (Extended) 30–34 years 10 (targeted analysis) 13 (Extended) 35+ years 29 (targeted analysis) 45 (Extended)	- English-speaking pregnant women. - Scheduled for CVS or amniocentesis - Reasons for procedure included: Increased risk on prenatal screening tests (maternal serum or NIPT), Advanced maternal age (≥37 years) without any prior screening risk, Maternal request (e.g., twin pregnancy or IVF), Family history of a Mendelian disorder. Eligible participants also needed sufficient time (2-3 days) between…	- When given the choice between receiving extended information (including variants of uncertain significance) or targeted information (clinically significant findings only), 59.5% of participants opted for extended analysis while 40.5% chose targeted analysis. - A significantly higher proportion of women who chose extended analysis had prenatal diagnosis solely due to being 37 years or older comp…	Woman's age	Woman's age	Informed choice	Prenatal
Noninvasive Prenatal Whole Genome Sequencing: Pregnant Women's Views and Preferences.	2019	Sullivan et al.	Obstetrics & Gynecology	PMID: 30741804	USA	Quantitative	Prenatal and Reproductive Genetics	Non-interventional	Attitudes and Preferences; Decision making	Prospective survey study	-8 randomized categories of potential genomic results, including one non-medical category and seven medical categories organized by disease onset, severity, prevalence, and actionability. - Standardized list of reasons for choosing or declining to receive results. - Questions about the role of clinicians in decision-making, desirability of state or federal regulation, comfort with uncertain genom…	Cross-sectional	Prospective	Predictive testing	553 participants returned the survey	- 20 years or younger: 5.1% (28 participants) - 21–30 years: 38.2% (211 participants) - 31–40 years: 50.8% (281 participants) - 41 years or older: 5.4% (30 participants)	Women who were at least 8 weeks pregnant and receiving prenatal care at one of three Inova clinics	- 89.7% of respondents desired information about serious, treatable childhood-onset conditions obtainable through prenatal whole-genome sequencing. - 40% of respondents desired information on non-medical traits. - The most common reason for wanting medical prenatal whole-genome sequencing results was to be prepared financially, medically, or psychologically to care for a child with special needs.…	Actionable results; Understanding of genetic testing	Actionable results; Understanding of genetic testing, empowerment	Ending diagnostic odyssey, Actionable information, Psychosocial burden, Informed choice	Prenatal
Patient attitudes and preferences about expanded noninvasive prenatal testing	2023	Dubois et al.	Frontiers in Genetics	PMID: 37152999	Canada	Quantitative	Prenatal and Reproductive Genetics	Non-interventional	Attitudes and Preferences (for their child to get tested)	Prospective quantitative survey study of general-risk pregnant patients undergoing first-tier cell-free DNA (cfDNA) screening at a private prenatal clinic in Canada	Quantitative, anonymous electronic survey consisting of 28 questions covering: - Current pregnancy and pregnancy history, opinions about fetal DNA screenings for common trisomies, views on additional information from fetal DNA (incidental findings), opinions and information about financial resources for NIPT, socio-cultural demographics	Cross-sectional	Prospective	Predictive testing	200 participants	- Median age: 30 years - Range: 19-40 years	- Pregnant patients 18 years of age or older - French-speaking - Able to provide informed consent for research	After receiving information about expanded NIPT, most participants expressed interest in receiving findings related to both their own and their fetuses current and future health. Participants were comfortable screening for conditions that are well-known, impact care during pregnancy, and have treatments available. Although fewer, participants were still comfortable screening for conditions that a…	Patient empowerment; actionable results	Actionable results; Patient empowerment	Ending diagnostic odyssey, Actionable information, Informed choice, reproductive decision making	Prenatal
Patient Perceptions on the Advancement of Noninvasive Prenatal Testing for Sickle Cell Disease among Black Women in the United States.	2024	Thomas et al.	AJOB Empirical Bioethics	PMID: 38349128	USA	Qualitative	Prenatal and Reproductive Genetics; Sickle Cell Disease	Non-interventional	Decision-Making; Attitudes and Preferences	Qualitative study using semi-structured interviews	Semi-structured interviews explored: - Participants’ knowledge of NIPT before and after the interview. - Their responses to educational materials from ACOG about NIPT. - Reactions to the predictive nature of NIPT results. - Views on NIPT’s potential use for detecting fetal sickle cell disease (SCD), including responses to a hypothetical scenario involving a Black woman with SCD receiving a “false…	Cross-sectional	Prospective	Predictive testing	40 Black women in the US (19 participants with SCD; 21 participants without SCD)	Average age SCD 35.79, No SCD 31.29, Ranged between 18 and 51 years old	- Women between the ages of 18 and 51 years - Self-reported as Black - With or without SCD	- Participants shared diverse perspectives on NIPT for sickle cell disease, reflecting varied lived experiences and personal values. - The predictive and uncertain nature of NIPT results complicated decision-making—some participants saw it as helpful for planning, while others felt it added unnecessary stress or confusion. - Decision-making was influenced by multiple factors, including personal h…	Increased empirical research, reproductive options, ethical considerations	Actionable results; Personal/ family history; Fears of stigmatization or discrimination; Psychological distress while awaiting results; Limited understanding of results	Psychosocial burden, Reproductive decision making, Informed choice, No perceived benefit, Actionable information, Healthcare discrimination, Family history, social stigma	Prenatal
“I am happy to be alive, but I prefer to have children without my chronic disease”: chronically ill persons’ views on reproduction and genetic testing for their own condition	2024	König and Reinsch	New Genetics and Society	10.1080/14636778.2024.2332299	Germany	Qualitative	Prenatal and Reproductive Genetics; Cystic Fibrosis; Marfan's Syndrome	Non-interventional	Attitudes and Preferences	Qualitative, ethnographic study explored how individuals with Marfan Syndrome (MFS) and Cystic Fibrosis (CF), along with their families and healthcare providers, decision-making for genetic testing. The study included over 30 in-depth interview based on 2 long-term research projects, supplemented by informal conversations, participant observation, diaries, and written communications. The research…	Researcher developed interview, guided by a list of topics, explored individuals' perspectives on preimplantation and prenatal genetic testing for their own conditions (Marfan Syndrome and Cystic Fibrosis) in the context of reproductive decision-making	Ethnographic	Prospective	Predictive testing	1 female + partner with MFS, seven with CF, (4 women, 3 men), 5 parents of children with CF, 15 members of several CF care teams (physicians, psychologists, and social workers)	Not reported	Individuals/families/providers affected by Marfan Syndrome or Cystic Fibrosis	- People living with Marfan Syndrome and Cystic Fibrosis shared diverse and nuanced views on genetic testing and reproductive choices, underscoring the complexity of these decisions. - Many participants, drawing from their personal experiences with chronic illness, favored genetic testing as a way to potentially spare a future child from similar suffering. - A key consideration for some was the s…	1) to prevent suffering for the child and parents 2) worry and challenges associated with caring for a sick child 3) desire to avoid the challenge between child and self needs	Actionable results; Personal/ family history; Emotional relief	Actionable information, Family history, Reproductive decision making	Prenatal AND Preconception **Does not differentiate the results between prenatal and preconception
Parent decision-making around the genetic testing of children for germline TP53 mutations	2015	Alderfer et al.	Cancer	PMID: 25223899	USA	Qualitative	Li-Fraumeni Syndrome (TP53 Mutation)	Non-interventional	Examined decision making among families with children eligible for TP53 mutation screening	Qualitative study using inductive content coding. Interviews were analyzed to describe decision-making styles and perceived advantages and disadvantages of TP53 testing	Qualitative interview guide was developed	Cross-sectional	Prospective	Diagnostic (n=144 families) and predictive (n=28 families)	46 parents (39 families)	Range: 29-68 years Mean: 44.5 years (7.86)	English speaking, offered TP53 testing, age < 22 years	Researchers identified three distinct decision-making styles: - Automatic decisions (44%) involved quick, confident choices due to a clear perceived benefit—all participants in this group pursued testing - Considered decisions (49%) involved weighing pros and cons, but participants still found the choice straightforward—77% opted for testing. - Deliberated decisions (6%) were the most difficult, …	In regard to advantages of testing - 5 themes emerged 1) promoting health of the child 2) satisfying the "need to know" 3) understanding why cancer(s) occured in the family 4) suggesting whether other family members are at risk 5) benefiting others through research . In regard to disadvantages of testing two themes emerged 1) psych/soc concert 2) threats to privacy	Actionable results; Emotional relief; Altruism; Patient empowerment; Fears of stigmatization or discrimination; Psychological distress while awaiting results	Ending diagnostic odyssey, Actionable information, Psychosocial burden, Healthcare discrimination, Family history, Altruism, Social stigma	Pediatric; Guardian making decision for their child
Next-generation sequencing in clinical practice: from the patients’ preferences to the informed consent process	2016	Pélissier et al.	Public Health	PMID: 27112378	France	Qualitative	Rare- unspecified	Non-interventional	Attitudes and Preferences	Qualitative study that used a four-step validation process to develop the DCE	Literature Review (explored research on NGS, patient preferences for genetic testing results, and informed consent procedures), 2 Focus Groups (Involved scientists, healthcare providers and a social worker to discuss experiences, current research, the study context), pretest (15 families to confirm the relevance of the selected attributes and levels and adjust the questionnaire wording), final qu…	Cross-sectional	Prospective	Predictive testing; Carrier testing	15 families	Not reported	- Parents of children suffering from rare diseases with development disorders who could benefit from NGS. - Located in France	-The development of the DCE will help determine how families perceive/ value genetic information and the different aspects of communicating their results. - The emergence of incidental and uncertain findings raises ethical questions about how to obtain informed consent from patients. - Patients and families may consider factors beyond clinical utility when making decisions about genetic testing. …	Six themes were reported 1) uncertain results (related to the specific disease) 2) communication of incidental results (not related to the specific disease) 3) timeframe for which results are analyzed (later vs never, automatically or at request) 4) identification of the person who makes the decision to relay the results (parents, geneticists, ethics committee) 5) the accompaniment of patients 6)…	Actionable results; Psychological distress while awaiting results; Limited understanding of results, cost	Actionable information, Informed choice, Logistical barriers	pediatric
Views of rare disease participants in a UK whole-genome sequencing study towards secondary findings: A qualitative study	2018	Mackley et al.	Eur J Human Genetics	PMID: 29440777	United Kingdom	Qualitative	Rare- unspecified	Non-interventional	Decision-Making	Qualitative- Semi-structured interviews	Researcher developed: interview guide which explored- participant understanding of genetic testing, their attitudes and experiences related to secondary findings in genome sequencing, and the factors that influenced their decision-making regarding secondary findings	Cross-sectional	Prospective	Diagnostic testing	16 participants- 12 families	- Under 20: 1 participant (6%) - 20–50: 9 participants (56%) - 50–70: 5 participants (31%) - Over 70: 1 participant (6%)	- Adult participants (18 years or older, including parents) enrolled in genome sequencing studies who consented to be contacted	- Ending the diagnostic odyssey and seeking an answer and desire for control - participants demonstrated a high level of understanding of genetic testing and had pragmatic views toward secondary findings. - Many participants were content not knowing secondary findings, prioritizing their primary condition and expressing trust in healthcare providers to manage genetic information. - Participants e…	Study findings identified four themes 1) experiences informed motivation and understanding 2) the value of secondary findings 3) how secondary findings are relayed - who, when 4) systemic influences - health care systems and professionals	Actionable results; Emotional relief; Altruism; Understanding of genetic testing; Patient empowerment; Psychological distress while awaiting results	Ending diagnostic odyssey, Actionable information, Psychosocial burden, Family history, Informed choice	Adult; personal health AND Pediatrics; Guardian making decision for their child **Does not differentiate the results between adult (personal health) and Pediatrics (guardian making decision for their child)
Families' and health care professionals' attitudes towards Li-Fraumeni syndrome testing in children: A systematic review.	2019	Warby et al.	Clinical Genetics	PMID: 30191952	Multiple Countries (Country of origin for this review - Australia. The included studies were conducted in the following countries: USA (4 studies), France (2 studies), United Kingdom (2 studies))	Qualitative	Li-Fraumeni Syndrome (TP53 Mutation)	Non-interventional	Attitudes and Preferences; Decision making	Systemic review: - A total of 8 articles were included in the review. 6 studies assessed parental attitudes towards testing children. 2 retrospective cross-sectional studies assessed personal attitudes towards their own testing as children. 2 studies reported on the healthcare providers' experiences related to TP53 testing in children. 6 studies examined the involvement of children in the decisio…	Systematic review using the Mixed Methods Appraisal Tool (MMAT), Databases including PsycINFO, Embase and Ovid MEDLINE were queried using key terms to identify articles	Cross-sectional	Prospective	Predictive testing	From all of the articles included in the systematic review: 138 (Parents: 115, Children: 12, Healthcare providers: Not specified, but included geneticists and genetic counselors).	- Parents: Not specified. - Children: Ranged from 12-25 years old	Both quantitative and qualitative studies were eligible for inclusion if they evaluated families' attitudes toward childhood TP53 germline genetic testing. Articles examining the involvement of children in the genetic testing process or the factors influencing HCPs' decisions to offer TP53 testing in children were also eligible	- Parents generally expressed positive attitudes toward childhood genetic testing for LFS, with perceived benefits including reduced anxiety, contributions to medical research, and the-medicalization of mutation-negative children. - Perceived disadvantages identified by parents include increased anxiety if a child tests positive, decreased insurance and employment potential, and negative impacts …	Emotional relief; Actionable results; Psychological distress for people who have not received results yet; Fears of stigmatization or discrimination	Actionable results; Emotional relief; Fears of stigmatization or discrimination; Psychological distress while awaiting results	Ending diagnostic odyssey, Actionable information, Psychosocial burden, Healthcare discrimination, Family history, Altruism, Reproductive decision making, Social stigma	Pediatric; Child making their own decision; Guardian making decision for their child
Parents' perceptions of diagnostic genetic testing for children with inherited retinal disease in China.	2019	Zhang et al.	Molecular Genetics & Genomic Medicine	PMID: 31373165	China	Qualitative	Rare eye disorders	Non-interventional	Knowledge and Awareness; Attitudes and preferences	Qualitative study using inductive content analysis	Semi-structured, face-to-face, in-depth interviews; questions based on a literature review, designed to evaluate parental opinions of eye-related genetic testing for their children	Cross-sectional	Prospective	Diagnostic testing	46 parents from 46 families whose children were first diagnosed with suspected IRDs	Parents: Average age was 33.5 ± 5.3 years old (range 23–43, median 34)	- Parents of children who had been newly diagnosed with a suspected IRD. - Interviews were completed before genetic testing was done	- 47.8% of the parents supported genetic testing for their children with suspected IRDs. - The primary reasons parents supported genetic testing were: to help in making informed reproductive health decisions, to prepare for novel potential treatment, to identify the underlying causes of IRDs, to satisfy curiosity about the heredity of IRDs. - 19.6% of the parents were opposed to genetic testing. …	Themes and subthemes - included: 1)Informed decision making 2) preparing for treatment 3) identifying cause 4) satisfying curiosity 5) diagnostic testing opposition 6) lack of benefit 7) cost 8) accuracy of diagnosis 9) genetic testing limitations 10) support for diagnostic testing 11) familial impact (family planning) 12) benefit to family 13) vision loss concerns 14) family conflict 15) discrim…	Actionable results; Personal/ family history; Emotional relief; Altruism; Understanding of genetic testing; Patient empowerment; Access and financial barriers; Limited understanding of results	Ending diagnostic odyssey, Actionable information, No perceived benefit, Informed choice, Logistical barriers	Pediatric; Guardian making decision for their child
The value of diagnostic testing for parents of children with rare genetic diseases.	2019	Marshall et al.	Genetics in Medicine	PMID: 31239560	Canada	Quantitative	Rare- unspecified	Non-interventional	Attitudes and Preferences	Quantitative online survey	Discrete choice experiment (DCE) survey- Included 14 choice tasks with 6 attributes (e.g., type of test, chance of diagnosis, cost). Used valuation-space modeling to estimate: Willingness to Pay (WTP) Willingness to Wait (WTW) Minimum Acceptable Chance (MAC) of diagnosis.	Cross-sectional	Prospective	Diagnostic testing	319 parents or guardians of children with, or suspected of having, a rare disease completed the survey	- Mean: 41 years (respondents) - Range: 22-73 years (respondents) - Mean: 9.8 years (children of respondents) - Range: 1–44 years (children of respondents)	- Parents or legal guardians over 18 years of age. - Residing in Canada. - Have a child with a childhood-onset genetic disease or suspected genetic condition	- Parents of children with rare diseases place a high value on ES, willing to pay a substantial amount, wait for extended periods, and accept a lower chance of diagnosis compared to other procedures. - The desire for knowledge about the disease, potential changes in medical management, and access to disease-specific services are key drivers of parental preferences for ES. - Parents highly value r…	Patient empowerment; Actionable results; Positive personal/ family history	Actionable results; Personal/ family history; Patient empowerment	Ending diagnostic odyssey, Actionable information, Psychosocial burden, Healthcare discrimination, Family history, Social stigma	Pediatric; Guardian making decision for their child
"I need to know if I'm going to die young": Adolescent and young adult experiences of genetic testing for Li-Fraumeni syndrome	2020	Forbes Shepherd et al.	J Psychosocial Oncology	PMID: 32449501	Australia	Qualitative	Li-Fraumeni Syndrome (TP53 Mutation)	Non-interventional	Psychosocial impact	- Qualitative- Semi-structured, one-on-one interviews	Researcher developed questionnaire/interview	Cross-sectional	Prospective	Predictive testing; Diagnostic testing	30 participants. 26 had a germline mutation in TP53; 4 were untested but at 50% risk. 15 have completed predictive genetic testing. 11 had completed diagnostic genetic testing.	25.5 ± 6.3 (mean +/-SD)	- Between 15 and 39 years old - Participants had to be diagnosed with, or at a 50% risk of having, a pathogenic germline mutation in TP53	Most participants sought genetic testing for Li-Fraumeni syndrome (LFS) to reduce uncertainty about their genetic status and plan for the future, reproductive decision-making, pt empowerment (find an answer for their cancer), family history.. Genetic testing introduced a new uncertainty about unpreventable cancer risk, influenced by family experiences of cancer for most tested participants. Whole…	Three themes were identified 1) motive for genetic testing 2) weighing knowledge of gene status with unpredictability of cancer risk	Actionable results; Personal/ family history; Emotional relief; Patient empowerment; Limited understanding of results	Ending diagnostic odyssey, Actionable information, No perceived benefit, Family history, Reproductive decision making	Pediatric; Child making their own decision
Young people's understanding, attitudes and involvement in decision-making about genome sequencing for rare diseases: A qualitative study with participants in the UK 100, 000 Genomes Project	2020	Lewis et al.	Eur J Medical Genetics	PMID: 32835846	United Kingdom	Qualitative	Rare- unspecified	Non-interventional	Decision-Making; Knowledge and Awareness	Qualitative- Semi-structured interviews	Researcher developed interview guide which explored young people's: understanding of genome sequencing, motivations for participating in genome sequencing, concerns about genome sequencing, views on receiving secondary findings, and their level of involvement in the decision-making process	Cross-sectional	Prospective	Diagnostic testing	27 participants	Range: 11-19 years Mean: 14 years	- Young people (aged 11-19) affected by rare diseases - No intellectual disability - Able to read and communicate in English	-While participants frequently used analogies to describe the function of genes and DNA, only 25% of participants correctly defined the term "genome." -Regarding the term "genome sequencing," 50% of the participants spoke about looking at the "order" or "pattern" of genes, but 10 participants explicitly stated they did not know what it meant. -18.5% of participants did not even remember hearing t…	1) knowledge 2) motivations 3) concerns 4) decision making	Actionable results; Emotional relief; Altruism; Understanding of genetic testing; Patient empowerment; Psychological distress while awaiting results	Ending diagnostic odyssey, Actionable information, Psychosocial burden, No perceived benefit, Altruism, Reproductive decision making, Informed choice	Pediatric; Child making their own decision; Guardian making decision for their child
Exploring Rare Disease Patient Attitudes and Beliefs regarding Genetic Testing: Implications for Person-Centered Care	2022	Dwyer et al.	J Personalized Medicine	PMID: 35330476	Multiple countries (USA, UK)	Qualitative	CHH	Non-interventional	Attitudes and Preferences; Decision making	- Qualitative. Semi-structured focus group discussions with questions exploring pt’s experiences around genetic testing for CHH/KS, barriers related to decision-making, and ethical concerns and experiences explaining CHH/KS test results with potentially at-risk blood relatives.	Researcher-led focus group	Cross-sectional	Prospective	Diagnostic testing	58 participants	44.7 ± 11 (mean +/-SD)	- Patients diagnosed with Congenital hypogonadotropic hypogonadism (CHH) / Kallmann syndrome (KS) - Parents/guardians of children/adolescents with CHH/KS - 18+ years - English-speaking	Pre-Genetic Testing - Attitudes & Beliefs: Participants pursued genetic testing to better understand CHH/KS and reduce diagnostic uncertainty. Altruism, especially helping future generations, motivated 46%. Others were deterred by concerns that testing wouldn't impact treatment or by fear of unexpected findings. - Information & Support: Most participants reported a lack of pre-test counseling and…	Themes were categorized pre/post test. Pre test themes: attitudes & beliefs, and information & support. Post test themes include: return of results, family communicaiton, ethical concerns	Altruism; Fears of stigmatization or discrimination; Psychological distress while awaiting results	Ending diagnostic odyssey, Psychosocial burden, No perceived benefit, Altruism, Reproductive decision making, Informed choice, Logistical barriers	Adult; personal health; AND Pediatric; Guardian making decision for their child **Does not differentiate the results between adult (personal health) and Pediatrics (guardian making decision for their child)
Knowledge, attitudes and decision regret: a longitudinal survey study of participants offered genome sequencing in the 100,000 Genomes Project	2023	Peter et al.	Eur J Human Genetics	PMID: 37789083	United Kingdom	Quantitative	Rare- unspecified	Non-interventional	Attitudes and Preferences; Knowledge and understanding	Longitudinal survey study with data collected at two time points: - T1: At the time of consenting for GS. - T2: 12–18 months after consenting for GS	- Knowledge of Genome Sequencing (KOGS) - Specific knowledge of GS scale - General attitudes towards GS scale - Specific attitudes towards GS scale - Decisional Regret Scale (DRS)	Longitudinal	Prospective	Diagnostic testing	- T1: 504 participants completed the survey. - T2: 296 participants completed the survey (58.7% response rate)	Mean age at T2: 48.0 years (SD= 14.0, range 16–79)	- Participants in the rare disease arm of the 100,000 Genomes Project (100 kGP). - Adult patients, parents of children, and relatives of patients all with a rare disease undergoing GS. - Recruited from 6 London hospitals that were part of two Genomic Medicine Centres involved in recruiting probands and their relatives into the 100 kGP.	- Participants' basic knowledge of GS remained stable from T1 to T2. - Attitudes towards GS were generally positive at both time points, with feelings remaining stable over time. - Decision regret towards undergoing GS was low overall at T2. - Participants with lower positive attitudes and higher negative attitudes towards GS at T1 reported greater decision regret at T2. - Specific knowledge of G…	Understanding of genetic testing; Actionable results	Actionable results; Understanding of genetic testing	Informed choice, Actionable outcomes	Adult; personal health AND Pediatrics; Guardian making decision for their child
Framing the Family: A Qualitative Exploration of Factors That Shape Family-Level Experience of Pediatric Genomic Sequencing	2023	Smith et al.	Children	PMID: 37238322	USA	Qualitative	Rare- unspecified	Non-interventional	Decision-Making; psychosocial impact	Qualitative study using semi-structured interviews and thematic analysis.	Qualitative study using semi-structured interviews and thematic analysis.	Cross-sectional	Prospective	Diagnostic testing	-Total Participants: 41 caregivers of pediatric patients - GS Status: --Recommended for GS: 20 --Received GS results within the past year: 21	-Mean age of caregivers: 36.7 years; SD: 7.8 years - Mean age of children at the time they were recommended for GS: 4.8 years; Range: 5 months to 17 years	- Parents and other primary caregivers of pediatric patients - Patients were evaluated for a suspected genetic condition at a pediatric outpatient clinic. - Patients were either recommended to have GS or had completed GS and received results within the past year.	- Family structure and dynamics, such as who caregivers considered family, the child’s relationship with siblings, and support from family members, shaped how caregivers approached and experienced genomic sequencing. - The parents’ relationship with each other, personal outlooks on parenting, experiences with other children, and emotional and physical health all contributed to their decisions and…	Major themes include: 1) family structure & dynamics 2) Parental philosophies, relationships, and identity 3) social and cultural influences	Actionable results; Emotional relief; Altruism; Patient empowerment; Fears of stigmatization or discrimination; Psychological distress while awaiting results	Ending diagnostic odyssey, Actionable information, Psychosocial burden, Healthcare discrimination, Family history, Reproductive decision making, Social stigma	Pediatric; Guardian making decision for their child
Was it worth it? Patients' perspectives on the perceived value of genomic-based individualized medicine	2016	Halverson et al.	J Community Genetics	PMID: 26860291	USA	Qualitative	Rare- unspecified	Non-interventional	Attitudes and Preferences	Interviews conducted at multiple points in the genomic sequencing process: Before the initial genetic counseling session, after the genetic counseling session, while awaiting results, and after the return of results	Semi-structured, qualitative interviews to assess patients' understanding of the sequencing process, their hopes and concerns regarding potential outcomes, and their attitudes toward receiving results. 37 cases were interviewed in oncology and rare disease cases.	Longitudinal	Prospective	Diagnostic testing	39 cases, each representing at least one interview, with some participants completing up to three interviews - Total interviews conducted: 68 Two patient cohorts: - Oncology: 19 cases (32 interviews) - Dx Odyssey: 20 cases (36 interviews)	Oncology: 29-67 years old Diagnostic Odyssey: 20 months - 45 years old --Family members were sometimes interviewed when the patient (proband) was unable to consent or participate due to age or cognitive limitations.	Patients receiving genomic sequencing for cancer patients who have exhausted previous therapies and for "diagnostic odyssey" patients with suspected genetic conditions that have not yet been diagnose	- Patients reported that undergoing genomic sequencing was worthwhile, regardless of whether the results were clinically actionable (meaning they provided information that could directly change diagnosis or treatment). There was no difference in the attitudes towards GT between the cancer patients and the diagnostic odyssey patients. - Patients found value in the experience beyond the potential f…	Three major themes emerged from the study: 1) personal utility (knowing allows individuals to make more informed decisions) 2) "doing one's part" 3) legitimation - placing a name to an individual's pain/suffering and finding closure	Actionable results; Emotional relief; Altruism; Patient empowerment	Ending diagnostic odyssey, Actionable information, Altruism	Adult; personal health
Prospective Evaluation of Predictive DNA Testing for Huntington's Disease in a Large German Center	2017	Ibisler et al.	J Genetic Counseling	PMID: 28361381	Germany	Mixed Methods	Huntington's Disease	Non-interventional	Decision-Making & experiences following their decision	Questionnaires and telephone interviews at three points: during/after initial counseling (sociodemographic data), weeks after counseling (information about the decision-making process, attitudes and experiences through qual and quant questions), and 12-15 months later (telephone interview)	Researcher developed questionnaire/ interview	Longitudinal	Prospective	Predictive testing	72 (completed at least one phase)	mean= 33 years old	Individuals with a positive family history of HD and 18 + years old, willing and capable of giving informed consent	- 71 out of 72 of the participants in the study completed an evaluation questionnaire 4–6 weeks after their initial genetic counseling session. All 71 reported that the information provided during the session was easy to understand. - 70 out of 72 of the participants in the study completed a second evaluation questionnaire approximately one year after the initial genetic counseling session. - 68 …	1) positive emotional state 2) positive reactions when informing others 3) Lack of regret after predictive testing 4) Conveying information to children and family planning	Personal/ family history; Understanding of genetic testing	Actionable information, Family history, Reproductive decision making, Informed choice	Adult; personal health
Views of rare disease participants in a UK whole-genome sequencing study towards secondary findings: A qualitative study	2018	Mackley et al.	Eur J Human Genetics	PMID: 29440777	United Kingdom	Qualitative	Rare- unspecified	Non-interventional	Decision-Making	Qualitative- Semi-structured interviews	Researcher developed: interview guide which explored- participant understanding of genetic testing, their attitudes and experiences related to secondary findings in genome sequencing, and the factors that influenced their decision-making regarding secondary findings	Cross-sectional	Prospective	Diagnostic testing	16 participants- 12 families	- Under 20: 1 participant (6%) - 20–50: 9 participants (56%) - 50–70: 5 participants (31%) - Over 70: 1 participant (6%)	- Adult participants (18 years or older, including parents) enrolled in genome sequencing studies who consented to be contacted	- Ending the diagnostic odyssey and seeking an answer and desire for control - participants demonstrated a high level of understanding of genetic testing and had pragmatic views toward secondary findings. - Many participants were content not knowing secondary findings, prioritizing their primary condition and expressing trust in healthcare providers to manage genetic information. - Participants e…	Study findings identified four themes 1) experiences informed motivation and understanding 2) the value of secondary findings 3) how secondary findings are relayed - who, when 4) systemic influences - health care systems and professionals	Actionable results; Emotional relief; Altruism; Understanding of genetic testing; Patient empowerment; Psychological distress while awaiting results	Ending diagnostic odyssey, Actionable information, Psychosocial burden, Family history, Informed choice	Adult; personal health; AND Pediatric; Guardian making decision for their child **Does not differentiate the results between adult (personal health) and Pediatrics (guardian making decision for their child)
Identifying Factors Underlying the Decision for Sickle Cell Carrier Screening Among African Americans Within Middle Reproductive Age.	2018	Mayo-Gamble et al.	J Genetic Counseling	PMID: 29574538	USA	Quantitative	Sickle Cell Disease	Non-interventional	Decision-Making	Cross-sectional survey study	- Cross-sectional survey questionnaire that measured: Socio-demographics, Reasoned Action Approach (RAA) (Attitude, perceived norm, and perceived behavioral control related to requesting SCT screening from a doctor, and individual's readiness to request SCT screening from their doctor in the next 12 month), Extended Parallel Process Model (EPPM) (Perceived threat and response efficacy of SCT scre…	Cross-sectional	Prospective	Carrier screening	300	Mean- 27.8 years old. SD- 5.2 years	- 18-35 years old. - Self-identified as Black/African American - Unaware of SCT status	- African Americans within middle reproductive age have slightly positive intentions towards SCT screening. The average intention score was 1 on a scale ranging from -3 to 3, indicating a slightly positive inclination towards getting screened for SCT - Perceived behavioral control emerged as the strongest predictor of intention to request SCT screening. - Age, education level, screening knowledge…	Positive personal/ family history; understanding of genetic testing	Personal/ family history; Understanding of genetic testing	No perceived benefit, Healthcare discrimination, Social stigma, Informed choice, Logistical barriers	Adult; personal health
Perspectives on Genetic Testing and Return of Results from the First Cohort of Pre Symptomatically Tested Individuals At Risk of Huntington Disease.	2018	Stuttgen et al.	J Genetic Counseling	PMID: 29967967	USA	Qualitative	Huntington's Disease	Non-interventional	Attitudes and Preferences	Qualitative study using semi-structured interviews	Open-ended questions. First part asked participants about their HD testing experience, reasons for testing, communication of results, and psychosocial impact of testing. Second section asked about hypothetical decisions regarding: importance of autonomy in deciding whether to undergo HD testing, the necessity of a HD testing protocol. acceptability of physician-ordered HD testing without a formal…	Cross-sectional	Retrospective	Predictive testing	Total Participants: 39 individuals Genetic Status: - Tested positive for an expanded HD repeat: 15 - Tested negative for an expanded HD repeat: 21 - Dropped out before receiving test results: 3	Mean age of participants: 59.6 years; SD:6.8 years	Individuals must have enrolled in the Johns Hopkins Huntington’s disease presymptomatic testing protocol (JH HD presymptomatic protocol) between 1986 and 1998.	- 82% of the participants, believed that individuals should have the right to make their own decisions about whether and when to get tested forHD. Many of these participants expressed concerns about potential negative consequences if individuals did not make this decision for themselves, such as anxiety, loss of hope, or suicidal thoughts. -59% of the participants, believed that there should be a…	1) individual autonomy 2) genetic screening warrants careful consideration in terms of its accessibility and testing protocol	Actionable results; Altruism; personal family history; Understanding of genetic testing; Patient empowerment; Psychological distress while awaiting results	Actionable information, Psychosocial burden, Family history, Reproductive decision making	Adult; personal health
Genetic Testing in Prion Disease: Psychological Consequences of the Decisions to Know or Not to Know	2019	Schwartz et al.	Frontiers in Genetics	PMID: 31616476	France	Mixed Methods	Prion Disease	Non-interventional	Psychosocial impact; Decision making	Mixed methods. - Semi-structured interviews and self-administered surveys using validated instruments	Standardized psychological scales: - Beck Depression Inventory (BDI) - State-Trait Anxiety Inventory: Semi Structured interviews: Based on a series of multiple-choice and open questions, specific for: mutation carriers, non-carriers, and those who did not undergo testing	Cross-sectional	Prospective	Predictive testing	-19 individuals agreed to participate in the study (3 mutation carriers, 10 non-carriers, and 6 who did not undergo testing)	Mean age at first contact: 40 years (range 21-65 years)	-Consulted the genetics department of Pitié-Salpétrière University Hospital in Paris after being informed that a relative had been diagnosed with a genetic prion disease. - All were asymptomatic at the time of first contact.	- Anxiety levels were high in all three groups of participants: those who did not undergo genetic testing, those who tested positive for a PRNP mutation, and those who tested negative for a PRNP mutation. - The researchers experienced difficulty contacting those who tested positive for a PRNP mutation for follow-up interviews, and those who were contacted were often reluctant to participate. - Th…	1) Test contemplation 2) fear, guilt and self observation 3) family planning 3) a 'taboo' about familial disease 4) Informing children 5) fear and stigmatization	Actionable results; Emotional relief; Fears of stigmatization or discrimination; Psychological distress while awaiting results; Limited understanding of results	Ending diagnostic odyssey, Actionable information, Psychosocial burden, No perceived benefit, Healthcare discrimination, Family history, Reproductive decision making, Social stigma	Adult; personal health
Choosing not to know: accounts of non-engagement with pre-symptomatic testing for Machado-Joseph disease.	2019	Mendes et al.	Eur J Human Genetics	PMID: 30573801	Portugal	Qualitative	Machado-Joseph disease	Non-interventional	Decision-Making	Qualitative study	Researcher developed semi-structured interview guide that covered participants: Value of genetic information, motivations for and engagement with pre-symptomatic testing, and experiences of talking to relatives about genetic risks and test results	Cross-sectional	Prospective	Predictive testing	25 participants	Mean: 42.4 years. Range: 11-68 years	- Individuals at risk for MJD or individuals affected by MJD or family members of individuals at risk or affected by MJD.	- The value of genetic information is subjective and influenced by factors like the availability of treatment and an individual's tolerance for predictive information. Many participants questioned the usefulness of PST for MJD, given the lack of effective treatment or cure. - The decision to undergo PST is complex and can lead to ambivalence and conflict within families. While some participants p…	Three major. themes emerged: 1) justification for not knowing because there is either no clinical benefit or psychological burden 2) An emphasis on everyday life, living a valid life and maintaining hope 3) desire to know, ambivalence and family conflict	Actionable results; Patient empowerment; Psychological distress while awaiting results; Limited understanding of results	Psychosocial burden, No perceived benefit, Family history, Reproductive decision making	Adult; personal health
Framing Effects on Decision-Making for Diagnostic Genetic Testing: Results from a Randomized Trial	2021	Dwyer et al.	Genes	PMID: 34202935	USA	Quantitative	Congenital hypogonadotropic hypogonadism (CHH); Hereditary breast and ovarian cancer syndrome (HBOC)/ BRCA1/BRCA	Interventional	Decision-Making	Quantitative study utilizing a randomized factorial design to explore how different ways of presenting information (framing) influence responses to hypothetical genetic testing situations. The study compared participants’ testing choices, satisfaction levels, feelings of regret, and thought processes around decision-making across various framing conditions and testing scenarios. It included 6 fra…	- Researcher designed randomized decision questionnaire - Satisfaction with Decision Scale (SWD) - Decision Regret Scale (DRS) - Newest Vital Sign (NVS) (health literacy measure)	Cross-sectional	Prospective	Genetic testing in a hypothetical scenario	1012 participants. 507 were randomized to a common, life-threatening genetic condition scenario; 505 were randomized into a rare, life altering genetic condition scenario	36.1 ± 10.7 (mean +/-SD)	- English-speaking users of Amazon’s Mechanical Turk platform - 18+ years - living in North America	- Default frames (i.e., opt-in, opt-out) and enhanced choice frames (based on the TPB) all increased the likelihood of individuals opting for genetic testing compared with the ‘choice’ frame - No association between NVS (health literacy) and overall decision to opt for genetic testing - Neither satisfaction nor regret differed across the six frames - decision to opt for genetic testing did not di…	Fears of stigmatization or discrimination; Altruism	Altruism; Fears of stigmatization or discrimination	Healthcare discrimination, Social stigma	Adult; personal health
Family Identity and Roles in the Context of Li-Fraumeni Syndrome: "No One's Like Us Mutants"	2021	Wilsnack et al.	Health & Social Work	PMID: 34618014	USA	Qualitative	Li-Fraumeni Syndrome (TP53 Mutation)	Non-interventional	Psychosocial impact; Decision making	Qualitative study using interpretive description and modified grounding theory.	A semi-structured interview explored participants’ experiences with genetic testing, family communication, reproductive choices, partner relationships, and cancer prevention behaviors.	Cross-sectional	Prospective	Predictive testing; diagnostic testing	120 Participants from 45 families	Range 13-81 year old	- Individuals with LFS (TP53- positive and unknown) and their family members (TP53-negative and unknown) - Participants above age 13 - All screening participants and their supportive family members above age 13, both mutation positive and negative - Family groups comprised siblings, parent–child dyads, partners, and mixed or extended family units	- Individuals with LFS describe feeling uniquely connected to other family members with LFS and disconnected from those who do not have LFS. - Family identities are not fixed, but rather shift dynamically due to experiences with LFS, cancer diagnoses, loss and grief, and other syndrome-related aspects of daily life. - A personal LFS diagnosis was not a requirement for LFS identity legitimacy. Ind…	Two themes were reported 1) LFS as an identity 2) LFS identity acceptance/rejection	Actionable results; Emotional relief; Altruism; Psychological distress while awaiting results	Ending diagnostic odyssey, Actionable information, No perceived benefit, Family history	Adult; personal health
Exploring Rare Disease Patient Attitudes and Beliefs regarding Genetic Testing: Implications for Person-Centered Care	2022	Dwyer et al.	J Personalized Medicine	PMID: 35330476	Multiple countries (USA, UK)	Qualitative	CHH	Non-interventional	Attitudes and Preferences; Decision making	- Qualitative. Semi-structured focus group discussions with questions exploring pt’s experiences around genetic testing for CHH/KS, barriers related to decision-making, and ethical concerns and experiences explaining CHH/KS test results with potentially at-risk blood relatives.	Researcher-led focus group	Cross-sectional	Prospective	Diagnostic testing	58 participants	44.7 ± 11 (mean +/-SD)	- Patients diagnosed with Congenital hypogonadotropic hypogonadism (CHH) / Kallmann syndrome (KS) - Parents/guardians of children/adolescents with CHH/KS - 18+ years - English-speaking	Pre-Genetic Testing - Attitudes & Beliefs: Participants pursued genetic testing to better understand CHH/KS and reduce diagnostic uncertainty. Altruism, especially helping future generations, motivated 46%. Others were deterred by concerns that testing wouldn't impact treatment or by fear of unexpected findings. - Information & Support: Most participants reported a lack of pre-test counseling and…	Themes were categorized pre/post test. Pre test themes: attitudes & beliefs, and information & support. Post test themes include: return of results, family communicaiton, ethical concerns	Altruism; Fears of stigmatization or discrimination; Psychological distress while awaiting results	Ending diagnostic odyssey, Psychosocial burden, No perceived benefit, Altruism, Reproductive decision making, Informed choice, Logistical barriers	Adult; personal health; AND Pediatric; Guardian making decision for their child **Does not differentiate the results between adult (personal health) and Pediatrics (guardian making decision for their child)
Genetic testing in adult survivors of retinoblastoma in Denmark: A study of the experience and impact of genetic testing many years after initial diagnosis	2022	Gregersen et al.	Eur J Medical Genetics	PMID: 35843585	Denmark	Mixed Methods	Rare eye disorders	Interventional	Knowledge and understanding; psychosocial impact	Mixed methods	- Response to invited genetic testing and uptake (Quantitative Data): How many invited individuals responded to the invitation letter for genetic counseling and testing, how many of those who responded decided to undergo the RB1 genetic testing, RB1 Variant Detection Rate, demographic characteristics - Semi-structured, one-on-one interviews (Qualitative Data): Knowledge and perceptions of risk, m…	Cross-sectional	Prospective	Diagnostic testing	59 participants	Does not state the mean or SD of participants but the study included participants across three age groups: 18-29 years, 30-39 years, and 40-49 years	Individuals diagnosed with RB between 1943 and 2013 who were living in Denmark, between 18 and 49 years old, and had not previously had genetic testing for the RB1 gene	- 58% of the retinoblastoma (RB) survivors contacted accepted the offer for genetic counseling and testing. - Heritable RB was detected in 23% of those tested—all of whom had unilateral RB—underscoring the value of offering genetic testing even when bilateral disease is not present. - Most participants appreciated receiving genetic information, despite the new uncertainties it introduced, and fel…	Three themes emerged: 1) Risk 2) importance of knowledge 3) influence of GT results	Actionable results; Personal/ family history; Emotional relief; Altruism; Understanding of genetic testing; Psychological distress while awaiting results	Ending diagnostic odyssey, Actionable information, Psychosocial burden, Family history, Reproductive decision making, Informed choice	Adult; personal health
Knowledge, attitudes and decision regret: a longitudinal survey study of participants offered genome sequencing in the 100,000 Genomes Project	2023	Peter et al.	Eur J Human Genetics	PMID: 37789083	United Kingdom	Quantitative	Rare- unspecified	Non-interventional	Attitudes and Preferences; Knowledge and understanding	Longitudinal survey study with data collected at two time points: - T1: At the time of consenting for GS. - T2: 12–18 months after consenting for GS	- Knowledge of Genome Sequencing (KOGS) - Specific knowledge of GS scale - General attitudes towards GS scale - Specific attitudes towards GS scale - Decisional Regret Scale (DRS)	Longitudinal	Prospective	Diagnostic testing	- T1: 504 participants completed the survey. - T2: 296 participants completed the survey (58.7% response rate)	Mean age at T2: 48.0 years (SD= 14.0, range 16–79)	- Participants in the rare disease arm of the 100,000 Genomes Project (100 kGP). - Adult patients, parents of children, and relatives of patients all with a rare disease undergoing GS. - Recruited from 6 London hospitals that were part of two Genomic Medicine Centres involved in recruiting probands and their relatives into the 100 kGP.	- Participants' basic knowledge of GS remained stable from T1 to T2. - Attitudes towards GS were generally positive at both time points, with feelings remaining stable over time. - Decision regret towards undergoing GS was low overall at T2. - Participants with lower positive attitudes and higher negative attitudes towards GS at T1 reported greater decision regret at T2. - Specific knowledge of G…	Understanding of genetic testing; Actionable results	Actionable results; Understanding of genetic testing	Informed choice, Actionable outcomes	Adult; personal health; AND Pediatric; Guardian making decision for their child **Does not differentiate the results between adult (personal health) and Pediatrics (guardian making decision for their child)
Short Communication: Lived experience perspectives on genetic testing for a rare eye disease	2024	Tam et al.	J Community Genetics	PMID: 37787878	Multiple countries (Canada and the Philippines)	Qualitative	Rare eye disorders	Non-interventional	Decision-Making	Qualitative study using semi-structured interviews and thematic analysis.	Semi-structured interviews explored: - Personal experiences and viewpoints of individuals living with Aniridia. - Their interactions with genetic testing related to the condition. - Encounters with genetic counseling services. - Reactions to and understanding of genetic test results. - Involvement in or perspectives on Aniridia-related research.	Cross-sectional	Prospective	Diagnostic testing	8 participants	Ranged from 19 to 55 at the time of the interview	- 18+ years old - Able to read, understand, and speak English. - Self-reported a diagnosis of aniridia	- Reproductive planning was an important motivator for participants who chose to undergo genetic testing. - Learning about their specific pathogenic variant and potential health risks associated with it was also a motivating factor. - Access to information about genetic testing, the cost of testing, and the availability of testing were significant barriers for participants who had not undergone t…	Reproductive planning, cost, information accuracy, effective communication for information and knowledge when receiving results	Actionable results; Altruism; Understanding of genetic testing; Patient empowerment; Fears of stigmatization or discrimination; Psychological distress while awaiting results; Access and financial barriers	Actionable information, Healthcare discrimination, Altruism, Reproductive decision making, Social stigma, Informed choice, Logistical barriers	Adult; personal health
